# Supplementary material for: Proteomic profiling of neuronal mitochondria reveals modulators of synaptic architecture
Source: Mol Neurodegener. 2017 Oct 27;12:77. doi: 10.1186/s13024-017-0221-9 (PMC5659037; doi:10.1186/s13024-017-0221-9)
Supplement: Supplementary file 1 — All proteins identified from synaptic and non-synaptic mitochondrial proteomic analyses. (XLSX 273 kb) [file 13024_2017_221_MOESM1_ESM.xlsx]

## Sheet: Unfiltered data
						Normalized abundance
						Synaptic mitochondria			Non-synaptic mitochondria
Description	Peptide count	Peptides used for quantitation	Max fold change	Highest mean condition	Lowest mean condition	S1	S2	S3	NS1	NS2	NS3
Neuronal growth regulator 1 OS=Rattus norvegicus GN=Negr1 PE=2 SV=1	2	2	1.00113	synaptic	non-synaptic	425816	457204	455323	465394	433447	437990
Tubulin beta-2A chain OS=Rattus norvegicus GN=Tubb2a PE=1 SV=1	6	6	1.00117	synaptic	non-synaptic	9.83078e+06	9.93e+06	9.1673e+06	1.02495e+07	9.51035e+06	9.13458e+06
Wiskott-Aldrich syndrome protein family member 1 OS=Rattus norvegicus GN=Wasf1 PE=2 SV=1	3	3	1.00461	non-synaptic	synaptic	219074	197203	224005	225178	213080	204977
Adenosylhomocysteinase OS=Rattus norvegicus GN=Ahcyl1 PE=2 SV=1	6	6	1.00616	non-synaptic	synaptic	411758	552044	421898	446776	514914	432541
Fructose-bisphosphate aldolase C n=1 Tax=Rattus norvegicus RepID=ALDOC_RAT	18	18	1.00688	synaptic	non-synaptic	5.23964e+06	5.37128e+06	5.12723e+06	5.26812e+06	5.13274e+06	5.22974e+06
Neurocalcin-delta OS=Rattus norvegicus GN=Ncald PE=1 SV=3	3	3	1.00771	non-synaptic	synaptic	280400	330040	319042	315658	315819	305173
Alcohol dehydrogenase [NADP(+)] n=1 Tax=Rattus norvegicus RepID=AK1A1_RAT	3	3	1.00936	synaptic	non-synaptic	193570	183349	201518	201314	187526	184236
Plasma membrane calcium-transporting ATPase 3 OS=Rattus norvegicus GN=Atp2b3 PE=2 SV=1	5	5	1.01207	synaptic	non-synaptic	302808	307550	328227	296889	314442	316059
Maleylacetoacetate isomerase n=1 Tax=Rattus norvegicus RepID=MAAI_RAT	3	3	1.01663	synaptic	non-synaptic	210427	203673	215765	215712	210418	193430
Cytochrome c oxidase subunit 5A, mitochondrial n=1 Tax=Rattus norvegicus RepID=COX5A_RAT	7	7	1.01734	synaptic	non-synaptic	1.43774e+07	1.43357e+07	1.45774e+07	1.38804e+07	1.41453e+07	1.45267e+07
T-complex protein 1 subunit delta OS=Rattus norvegicus GN=Cct4 PE=1 SV=3	2	2	1.01989	non-synaptic	synaptic	144264	152990	154893	158557	151633	150952
Vesicular glutamate transporter 1 n=1 Tax=Rattus norvegicus RepID=VGLU1_RAT	7	7	1.02034	synaptic	non-synaptic	1.48796e+06	1.44971e+06	1.38748e+06	1.30748e+06	1.41942e+06	1.51204e+06
Protein disulfide-isomerase n=1 Tax=Rattus norvegicus RepID=PDIA1_RAT	4	4	1.02052	non-synaptic	synaptic	101906	106145	97529.7	104202	105050	102601
ATP-binding cassette sub-family B member 8, mitochondrial OS=Rattus norvegicus GN=Abcb8 PE=2 SV=1	3	3	1.02193	synaptic	non-synaptic	66848.6	63330	66221.3	66813.9	63658.9	61711.4
Lon protease homolog, mitochondrial n=1 Tax=Rattus norvegicus RepID=LONM_RAT	6	6	1.02598	non-synaptic	synaptic	635804	621394	731499	623181	692489	724698
Amphiphysin (Fragment) OS=Rattus norvegicus GN=Amph PE=2 SV=1	11	11	1.02853	non-synaptic	synaptic	1.21822e+06	1.31838e+06	1.11573e+06	1.26178e+06	1.23733e+06	1.25741e+06
6-phosphofructokinase OS=Rattus norvegicus GN=Pfkp PE=2 SV=1	12	12	1.03034	non-synaptic	synaptic	1.79357e+06	1.77141e+06	1.79434e+06	1.7731e+06	1.85159e+06	1.89724e+06
Omega-amidase NIT2 n=1 Tax=Rattus norvegicus RepID=NIT2_RAT	2	2	1.03456	non-synaptic	synaptic	73830.2	89908.6	76670.7	85462.4	83027.1	80228.4
Actin-related protein 3 OS=Rattus norvegicus GN=Actr3 PE=2 SV=1	6	6	1.03754	synaptic	non-synaptic	1.13206e+06	964199	1.20752e+06	1.01718e+06	1.05032e+06	1.11673e+06
Hypoxia up-regulated protein 1 OS=Rattus norvegicus GN=Hyou1 PE=2 SV=1	2	2	1.03824	synaptic	non-synaptic	54426.6	60494.7	64266.2	57711.1	54515.6	60361.1
Protein Gpd1l OS=Rattus norvegicus GN=Gpd1l PE=3 SV=1	3	3	1.03924	non-synaptic	synaptic	80326.7	74173.7	82180.3	81736.3	81520.9	82709.7
Mitochondrial-processing peptidase subunit beta n=1 Tax=Rattus norvegicus RepID=MPPB_RAT	2	2	1.04119	non-synaptic	synaptic	81091.7	75710.2	90463.7	90447	83610.9	83393
Trifunctional enzyme subunit alpha, mitochondrial n=2 Tax=Rattus norvegicus RepID=ECHA_RAT	16	16	1.04359	non-synaptic	synaptic	2.61283e+06	2.71609e+06	2.63185e+06	2.63494e+06	2.81361e+06	2.85923e+06
Guanine nucleotide binding protein, alpha 11 OS=Rattus norvegicus GN=Gna11 PE=4 SV=1	3	3	1.04383	non-synaptic	synaptic	211250	207202	216292	229573	215804	217190
T-complex protein 1 subunit gamma OS=Rattus norvegicus GN=Cct3 PE=1 SV=1	5	5	1.0441	synaptic	non-synaptic	402090	378064	423636	384459	378995	389490
Guanine nucleotide-binding protein G(z) subunit alpha n=1 Tax=Rattus norvegicus RepID=GNAZ_RAT	3	3	1.04763	non-synaptic	synaptic	293709	281006	306672	310430	300449	312491
Phosphatidylinositol-binding clathrin assembly protein OS=Rattus norvegicus GN=Picalm PE=2 SV=1	3	3	1.04784	non-synaptic	synaptic	187919	187543	204525	192394	203667	211673
F-actin-capping protein subunit beta OS=Rattus norvegicus GN=Capzb PE=2 SV=1	4	4	1.04859	non-synaptic	synaptic	744164	764796	672092	774730	764018	748270
4F2 cell-surface antigen heavy chain n=3 Tax=Rattus RepID=4F2_RAT	8	8	1.05371	synaptic	non-synaptic	1.28626e+06	1.32032e+06	1.21988e+06	1.25674e+06	1.19253e+06	1.18215e+06
AP-3 complex subunit mu-2 n=1 Tax=Rattus norvegicus RepID=AP3M2_RAT	3	3	1.0613	synaptic	non-synaptic	123996	117308	120758	117712	112316	111120
Actin related protein 2/3 complex, subunit 3 OS=Rattus norvegicus GN=Arpc3 PE=2 SV=1	3	3	1.06413	non-synaptic	synaptic	155444	151003	141365	157249	154833	164445
Branched-chain-amino-acid aminotransferase (Fragment) OS=Rattus norvegicus GN=Bcat1 PE=2 SV=1	3	3	1.06505	synaptic	non-synaptic	215919	248202	254572	206569	223958	244270
Aldehyde dehydrogenase family 5, subfamily A1 OS=Rattus norvegicus GN=Aldh5a1 PE=3 SV=1	13	13	1.06647	synaptic	non-synaptic	3.68376e+06	3.63096e+06	3.47889e+06	3.43435e+06	3.44088e+06	3.24564e+06
Protein Cyfip2 OS=Rattus norvegicus GN=Cyfip2 PE=2 SV=1	7	7	1.06748	non-synaptic	synaptic	398403	415725	405834	431751	421918	448612
DnaJ homolog subfamily C member 5 OS=Rattus norvegicus GN=Dnajc5 PE=1 SV=1	3	3	1.06814	non-synaptic	synaptic	549646	572598	661767	560011	653355	692207
Tubulin beta-3 chain OS=Rattus norvegicus GN=Tubb3 PE=1 SV=1	6	6	1.07225	non-synaptic	synaptic	8.34183e+06	8.38471e+06	8.35405e+06	8.94576e+06	8.8571e+06	9.08969e+06
Uncharacterized protein (Fragment) OS=Rattus norvegicus PE=4 SV=1	2	2	1.073	synaptic	non-synaptic	88260	92455.8	79156.3	83117.3	82768.2	76306.2
Rab GDP dissociation inhibitor alpha OS=Rattus norvegicus GN=Gdi1 PE=1 SV=1	23	23	1.07535	synaptic	non-synaptic	8.84358e+06	8.6476e+06	8.93652e+06	8.17077e+06	8.05355e+06	8.35152e+06
Tubulin alpha-1A chain OS=Rattus norvegicus GN=Tuba1a PE=1 SV=1	11	11	1.07648	synaptic	non-synaptic	3.30609e+07	3.40714e+07	3.12046e+07	3.30979e+07	2.99866e+07	2.82663e+07
Dynamin-1-like protein n=1 Tax=Rattus norvegicus RepID=DNM1L_RAT	16	16	1.07741	synaptic	non-synaptic	1.10873e+06	1.1004e+06	1.07873e+06	1.02035e+06	1.03012e+06	1.00115e+06
RCG56440 OS=Rattus norvegicus GN=Suclg2 PE=2 SV=1	1	1	1.07756	non-synaptic	synaptic	48057.2	49170.2	49706.4	53230.3	50640	54459.9
Citrate synthase OS=Rattus norvegicus GN=Cs PE=3 SV=1	13	13	1.07776	synaptic	non-synaptic	2.50435e+07	2.52754e+07	2.25275e+07	2.24268e+07	2.24963e+07	2.26675e+07
Calcium channel alpha-2 delta-1 subunit isoform e OS=Rattus norvegicus GN=Cacna2d1 PE=2 SV=1	7	7	1.08064	synaptic	non-synaptic	424798	396430	401755	384606	376119	370999
Vesicle-fusing ATPase (Fragment) OS=Rattus norvegicus GN=Nsf PE=2 SV=1	27	27	1.08112	non-synaptic	synaptic	8.63541e+06	8.59401e+06	7.8393e+06	9.08789e+06	8.9335e+06	9.08098e+06
Cytochrome c oxidase subunit 5B, mitochondrial n=1 Tax=Rattus norvegicus RepID=COX5B_RAT	3	3	1.0814	synaptic	non-synaptic	1.16522e+06	1.18312e+06	1.07957e+06	1.10301e+06	1.05479e+06	1.01208e+06
Isocitrate dehydrogenase [NADP], mitochondrial n=1 Tax=Rattus norvegicus RepID=IDHP_RAT	9	9	1.08319	synaptic	non-synaptic	905982	930414	818755	808800	829201	813233
Hippocalcin-like protein 1 OS=Rattus norvegicus GN=Hpcal1 PE=1 SV=2	3	3	1.08823	non-synaptic	synaptic	384335	426846	366106	479402	407111	394649
Aldh4a1 protein (Fragment) OS=Rattus norvegicus GN=Aldh4a1 PE=2 SV=1	5	5	1.08912	synaptic	non-synaptic	172452	151877	170213	161947	149371	142756
Protein lin-7 homolog C OS=Rattus norvegicus GN=Lin7c PE=1 SV=1	4	4	1.09113	synaptic	non-synaptic	204431	213798	196584	180005	181526	201936
Neural cell adhesion molecule L1 OS=Rattus norvegicus GN=L1cam PE=2 SV=1	6	6	1.09333	synaptic	non-synaptic	583641	577872	548911	522236	507833	534344
Aspartyl aminopeptidase OS=Rattus norvegicus GN=Dnpep PE=2 SV=1	2	2	1.09446	non-synaptic	synaptic	68854.3	68301.8	65780	74726.8	74146.4	73232.9
Aldehyde dehydrogenase family 6, subfamily A1, isoform CRA_b OS=Rattus norvegicus GN=Aldh6a1 PE=3 SV=1	8	8	1.0955	non-synaptic	synaptic	551357	513598	479753	556054	550997	585182
Disks large homolog 4 OS=Rattus norvegicus GN=Dlg4 PE=2 SV=1	8	8	1.09903	synaptic	non-synaptic	1.41792e+06	1.47564e+06	1.41422e+06	1.39324e+06	1.27568e+06	1.25072e+06
Uncharacterized protein OS=Rattus norvegicus GN=Prrt3 PE=2 SV=1	2	2	1.10056	synaptic	non-synaptic	201421	212437	231492	193850	210054	182479
14-3-3 protein theta OS=Rattus norvegicus GN=Ywhaq PE=2 SV=1	13	13	1.10104	synaptic	non-synaptic	7.07063e+06	7.08674e+06	6.74269e+06	6.51749e+06	6.3269e+06	6.13768e+06
Tubulin beta-5 chain OS=Rattus norvegicus GN=Tubb5 PE=1 SV=1	11	11	1.104	synaptic	non-synaptic	2.40359e+07	2.34475e+07	2.36048e+07	2.20574e+07	2.11572e+07	2.11769e+07
Heat shock 70 kDa protein 4L OS=Rattus norvegicus GN=Hspa4l PE=2 SV=1	6	6	1.10767	non-synaptic	synaptic	198493	214786	215099	237418	229982	228637
Solute carrier family 25, member 27, isoform CRA_d OS=Rattus norvegicus GN=Slc25a27 PE=2 SV=1	3	3	1.10908	non-synaptic	synaptic	65625	79439.2	71107.7	69097.5	84535.9	86118.9
Secretory isoform of TSLC1 OS=Rattus norvegicus GN=Cadm1 PE=2 SV=1	4	4	1.1106	synaptic	non-synaptic	678084	732733	648365	643140	613926	597045
Proteasome subunit alpha type OS=Rattus norvegicus PE=2 SV=1	1	1	1.11248	non-synaptic	synaptic	56722.7	58626.6	56313.3	67676.5	61547.7	61747.8
Guanine nucleotide-binding protein subunit gamma (Fragment) OS=Rattus norvegicus GN=Gng2 PE=2 SV=1	2	2	1.11452	non-synaptic	synaptic	1.94488e+06	1.90457e+06	1.81704e+06	2.03879e+06	2.20855e+06	2.06809e+06
UV excision repair protein RAD23 homolog B OS=Rattus norvegicus GN=Rad23b PE=1 SV=1	2	2	1.11736	non-synaptic	synaptic	42869.1	52872.9	37729.1	52203.4	50318.9	46613.2
Cullin-3 OS=Rattus norvegicus GN=Cul3 PE=1 SV=2	2	2	1.11874	synaptic	non-synaptic	25414	22561.8	22827	24120.9	21870.3	17297
Serine/threonine-protein phosphatase OS=Rattus norvegicus GN=Ppp1cc PE=2 SV=1	6	6	1.12164	synaptic	non-synaptic	752192	724329	916833	673498	718702	741602
Sulfurtransferase OS=Rattus norvegicus GN=Tst PE=4 SV=1	2	2	1.12318	synaptic	non-synaptic	150890	134536	171397	128731	139012	138980
Protein Cct7 OS=Rattus norvegicus GN=Cct7 PE=3 SV=1	4	4	1.12656	synaptic	non-synaptic	479904	467199	501701	434561	428422	423058
BCS1-like (Yeast) OS=Rattus norvegicus GN=Bcs1l PE=2 SV=1	4	4	1.12867	non-synaptic	synaptic	152832	158815	164900	172039	183966	181857
3-ketoacyl-CoA thiolase, mitochondrial (Fragment) OS=Rattus norvegicus GN=Acaa2 PE=2 SV=1	6	6	1.1292	synaptic	non-synaptic	315056	319809	286207	253126	280196	282362
Methylcrotonoyl-CoA carboxylase beta chain, mitochondrial OS=Rattus norvegicus GN=Mccc2 PE=2 SV=1	2	2	1.13033	non-synaptic	synaptic	63197.1	71927.3	65693	79308.8	77604.7	70076.9
Neuronal cell adhesion molecule OS=Rattus norvegicus GN=Nrcam PE=2 SV=1	4	4	1.13101	synaptic	non-synaptic	166012	152553	187281	143425	147244	156584
L-lactate dehydrogenase B chain n=1 Tax=Rattus norvegicus RepID=LDHB_RAT	12	12	1.13107	non-synaptic	synaptic	4.56381e+06	4.6705e+06	4.50137e+06	5.24717e+06	5.12639e+06	5.1624e+06
V-type proton ATPase subunit C 1 OS=Rattus norvegicus GN=Atp6v1c1 PE=2 SV=1	2	2	1.13776	synaptic	non-synaptic	151518	145721	129319	128750	127680	118480
Uncharacterized protein OS=Rattus norvegicus PE=4 SV=1	2	2	1.13848	non-synaptic	synaptic	82337.3	69173.8	80299	95596	83681.2	84633.1
NAD-dependent protein deacylase sirtuin-5, mitochondrial OS=Rattus norvegicus GN=Sirt5 PE=2 SV=1	1	1	1.13851	synaptic	non-synaptic	76456.9	69967.5	75119.8	64809.5	61400.4	68381.9
Dipeptidyl aminopeptidase-like protein 6 OS=Rattus norvegicus GN=Dpp6 PE=2 SV=1	3	3	1.13995	synaptic	non-synaptic	147620	153404	144923	136404	127993	126799
Adenylate kinase 3 OS=Rattus norvegicus GN=Ak3 PE=2 SV=1	1	1	1.14077	non-synaptic	synaptic	88881.7	99473.2	89287.8	102529	108879	105318
Protein Syt7 (Fragment) OS=Rattus norvegicus GN=Syt7 PE=2 SV=1	2	2	1.14107	synaptic	non-synaptic	139726	139749	172009	129013	137043	129611
Malic enzyme OS=Rattus norvegicus GN=Me2 PE=3 SV=1	4	4	1.14153	synaptic	non-synaptic	226235	224004	241877	208422	195688	202195
Hexokinase-1 n=1 Tax=Rattus norvegicus RepID=HXK1_RAT	32	32	1.14185	synaptic	non-synaptic	1.80989e+07	1.917e+07	1.79293e+07	1.64691e+07	1.59098e+07	1.59621e+07
Rat C1-13 gene product n=1 Tax=Rattus sp. RepID=Q63765_9MURI	2	2	1.14843	non-synaptic	synaptic	497313	535856	482519	620720	573952	545984
Cytoplasmic aconitate hydratase OS=Rattus norvegicus GN=Aco1 PE=4 SV=1	2	2	1.15484	non-synaptic	synaptic	33535.4	33605.3	34681.3	41421.4	41180.2	34986.3
60S acidic ribosomal protein P1 n=1 Tax=Rattus norvegicus RepID=RLA1_RAT	2	2	1.15733	non-synaptic	synaptic	198491	175387	217173	246262	216613	221167
Protein DJ-1 n=1 Tax=Rattus norvegicus RepID=PARK7_RAT	8	8	1.15802	non-synaptic	synaptic	1.44474e+06	1.44658e+06	1.34969e+06	1.67119e+06	1.62843e+06	1.61155e+06
RCG62292, isoform CRA_a OS=Rattus norvegicus GN=LOC497813 PE=2 SV=1	1	1	1.15811	synaptic	non-synaptic	11506.8	11069.7	10693.2	8833.89	10217.7	9676.17
Heat shock protein 105 kDa (Fragment) OS=Rattus norvegicus GN=Hsph1 PE=3 SV=1	4	4	1.15814	synaptic	non-synaptic	369716	409612	295312	322458	300909	304538
Calmodulin OS=Rattus norvegicus GN=Calm1 PE=4 SV=1	6	6	1.15815	synaptic	non-synaptic	9.28095e+06	9.21045e+06	7.93988e+06	7.68332e+06	7.57252e+06	7.56619e+06
Syntaxin-binding protein 1 OS=Rattus norvegicus GN=Stxbp1 PE=1 SV=1	29	29	1.16086	non-synaptic	synaptic	2.09813e+07	2.08398e+07	2.04956e+07	2.37088e+07	2.4166e+07	2.44663e+07
Platelet-activating factor acetylhydrolase IB subunit beta OS=Rattus norvegicus GN=Pafah1b2 PE=1 SV=1	3	3	1.16401	synaptic	non-synaptic	455933	425069	373474	400338	332124	345259
Protein Scn2a1 OS=Rattus norvegicus GN=Scn2a1 PE=2 SV=1	2	2	1.16495	non-synaptic	synaptic	53134.8	53113.6	54807.2	64246.7	61566.5	61809.1
Protein Ptcd3 OS=Rattus norvegicus GN=Ptcd3 PE=2 SV=1	2	2	1.16744	synaptic	non-synaptic	90408.3	81486.7	90085.5	75261.2	78485.1	70659.9
Ankyrin repeat and sterile alpha motif domain-containing protein 1B OS=Rattus norvegicus GN=Anks1b PE=1 SV=1	2	2	1.17139	non-synaptic	synaptic	143821	144591	143856	167714	160499	178141
UPI0002AB8F54 related cluster n=1 Tax=Rattus norvegicus RepID=UPI0002AB8F54	10	10	1.17149	synaptic	non-synaptic	448491	460207	437861	369887	384042	395516
Alanine--tRNA ligase, cytoplasmic OS=Rattus norvegicus GN=Aars PE=2 SV=1	3	3	1.17332	synaptic	non-synaptic	87326.7	84500.5	82758.3	71353.4	71378.5	74246.4
Protein Timm8a1 OS=Rattus norvegicus GN=Timm8a1 PE=2 SV=1	1	1	1.17853	synaptic	non-synaptic	118734	135744	133579	107421	107271	114580
Tyrosine-protein phosphatase non-receptor type substrate 1 n=1 Tax=Rattus norvegicus RepID=SHPS1_RAT	2	2	1.18083	synaptic	non-synaptic	962422	1.00721e+06	870415	819994	806324	778816
Epsin-3 OS=Rattus norvegicus GN=Epn3 PE=1 SV=1	2	2	1.1814	non-synaptic	synaptic	29881	30507.8	36417	31826.3	35477.1	47063.2
RCG45085 OS=Rattus norvegicus GN=Tubb4 PE=2 SV=1	34	34	1.18211	synaptic	non-synaptic	1.39405e+08	1.43026e+08	1.33658e+08	1.19915e+08	1.1475e+08	1.17323e+08
4-trimethylaminobutyraldehyde dehydrogenase OS=Rattus norvegicus GN=Aldh9a1 PE=3 SV=1	6	6	1.18257	synaptic	non-synaptic	233929	207884	198713	170007	183222	188410
Peroxiredoxin-2 n=1 Tax=Rattus norvegicus RepID=PRDX2_RAT	8	8	1.18546	non-synaptic	synaptic	1.62394e+06	1.67218e+06	1.4855e+06	1.99232e+06	1.88142e+06	1.79468e+06
Microtubule-associated protein OS=Rattus norvegicus GN=Map2 PE=2 SV=1	15	15	1.18664	non-synaptic	synaptic	793988	785171	828398	928344	956929	971640
Haloacid dehalogenase-like hydrolase domain-containing protein 2 OS=Rattus norvegicus GN=Hdhd2 PE=2 SV=1	1	1	1.18676	non-synaptic	synaptic	16556.5	14853.5	15552.9	18200.2	17860.6	19673
Hydroxyacyl-Coenzyme A dehydrogenase type II OS=Rattus norvegicus GN=Hsd17b10 PE=2 SV=1	10	10	1.18683	synaptic	non-synaptic	1.85949e+06	1.82423e+06	1.82813e+06	1.50051e+06	1.53353e+06	1.61013e+06
Phosphatase and actin regulator 1 OS=Rattus norvegicus GN=Phactr1 PE=2 SV=1	1	1	1.18879	non-synaptic	synaptic	11808.7	11378.2	12081.6	14647.6	13145.5	14133.9
Protein Dusp3 OS=Rattus norvegicus GN=Dusp3 PE=4 SV=1	3	3	1.19412	non-synaptic	synaptic	110910	116621	117391	142776	135295	133808
DnaJ (Hsp40) homolog, subfamily C, member 11 OS=Rattus norvegicus GN=Dnajc11 PE=2 SV=1	2	2	1.19426	synaptic	non-synaptic	193877	194702	188463	158910	157734	166535
Syntaxin 1A OS=Rattus norvegicus GN=Stx1a PE=2 SV=1	6	6	1.1943	synaptic	non-synaptic	637957	658602	659721	565337	531779	540902
Protein Napg OS=Rattus norvegicus GN=Napg PE=4 SV=1	3	3	1.19481	non-synaptic	synaptic	221606	224982	208752	262661	257120	263228
Ubiquitin-like modifier-activating enzyme 1 OS=Rattus norvegicus GN=Uba1 PE=1 SV=1	5	5	1.19644	non-synaptic	synaptic	390524	391560	405555	471530	476889	472521
Chaperonin containing Tcp1, subunit 6A (Zeta 1) OS=Rattus norvegicus GN=Cct6a PE=2 SV=1	7	7	1.19761	non-synaptic	synaptic	471712	432417	443570	536013	532275	545727
Protein Icam5 OS=Rattus norvegicus GN=Icam5 PE=4 SV=1	7	7	1.1985	non-synaptic	synaptic	799440	759173	818840	945839	971509	932031
Protein piccolo OS=Rattus norvegicus GN=Pclo PE=2 SV=1	3	3	1.19925	non-synaptic	synaptic	84692.8	86650.3	106235	108373	114039	110472
ATP-binding cassette, sub-family B (MDR/TAP), member 10 OS=Rattus norvegicus GN=Abcb10 PE=2 SV=1	1	1	1.19931	non-synaptic	synaptic	11039.1	10505.3	11200.7	13789.4	12368.1	13114.1
T-complex protein 1 subunit alpha OS=Rattus norvegicus GN=Tcp1 PE=1 SV=1	4	4	1.2009	non-synaptic	synaptic	209761	213553	213061	253940	254197	256084
Tropomyosin 5 n=1 Tax=Rattus sp. RepID=P97726_9MURI	4	4	1.20189	non-synaptic	synaptic	90273.1	89548.7	104263	103225	112359	125856
Isoaspartyl peptidase/L-asparaginase OS=Rattus norvegicus GN=Asrgl1 PE=1 SV=1	2	2	1.20249	synaptic	non-synaptic	193438	191770	218985	178410	158787	165253
Uncharacterized protein OS=Rattus norvegicus PE=3 SV=1	29	29	1.20329	synaptic	non-synaptic	1.86466e+07	1.8891e+07	1.83427e+07	1.54665e+07	1.52796e+07	1.56936e+07
Cofilin-1 OS=Rattus norvegicus GN=Cfl1 PE=1 SV=3	7	7	1.21084	non-synaptic	synaptic	4.36406e+06	4.231e+06	4.54291e+06	5.54349e+06	5.24654e+06	5.11801e+06
Protein-L-isoaspartate O-methyltransferase (Fragment) OS=Rattus norvegicus GN=Pcmt1 PE=2 SV=1	2	2	1.21394	non-synaptic	synaptic	208598	215147	206010	269030	245872	249583
Membrane-associated progesterone receptor component 1 OS=Rattus norvegicus GN=Pgrmc1 PE=2 SV=1	1	1	1.21483	synaptic	non-synaptic	86355.4	91363.3	92619.1	74973.3	67230.3	80326.9
Ras GTPase-activating protein SynGAP OS=Rattus norvegicus GN=Syngap1 PE=2 SV=1	10	10	1.21545	non-synaptic	synaptic	473896	491270	460158	580742	577927	573739
Opioid-binding protein/cell adhesion molecule (Fragment) OS=Rattus norvegicus GN=Opcml PE=2 SV=1	3	3	1.21571	non-synaptic	synaptic	852200	873558	978377	1.12121e+06	1.12028e+06	1.04594e+06
Protein Mpp2 OS=Rattus norvegicus GN=Mpp2 PE=2 SV=1	2	2	1.2194	synaptic	non-synaptic	173100	169922	163621	129881	145649	139956
Histidine triad nucleotide binding protein 2 (Predicted), isoform CRA_a OS=Rattus norvegicus GN=Hint2 PE=4 SV=1	2	2	1.21974	synaptic	non-synaptic	153695	147902	175601	127280	131479	132471
Neuronal-specific septin-3 (Fragment) OS=Rattus norvegicus GN=Sept3 PE=2 SV=1	5	5	1.21984	synaptic	non-synaptic	1.31836e+06	1.26721e+06	1.15751e+06	1.07216e+06	994987	1.00136e+06
Protein Ap2a1 OS=Rattus norvegicus GN=Ap2a1 PE=2 SV=1	11	11	1.21995	non-synaptic	synaptic	1.55815e+06	1.71599e+06	1.76599e+06	2.07985e+06	2.04451e+06	2.02436e+06
Neuromodulin n=1 Tax=Rattus norvegicus RepID=NEUM_RAT	4	4	1.2222	non-synaptic	synaptic	1.23315e+06	1.13224e+06	1.4598e+06	1.36624e+06	1.60481e+06	1.70408e+06
Serine/threonine-protein phosphatase 2A catalytic subunit alpha isoform OS=Rattus norvegicus GN=Ppp2ca PE=1 SV=1	7	7	1.22231	synaptic	non-synaptic	1.00262e+06	1.02614e+06	930681	832334	787660	801192
Protein disulfide-isomerase A6 n=2 Tax=Rattus norvegicus RepID=PDIA6_RAT	4	4	1.22268	synaptic	non-synaptic	300702	315755	324665	257782	259791	252151
Tropomodulin-2 n=1 Tax=Rattus norvegicus RepID=TMOD2_RAT	6	6	1.22335	synaptic	non-synaptic	834061	862875	933850	702187	719419	728870
Synaptojanin-2-binding protein OS=Rattus norvegicus GN=Synj2bp PE=2 SV=1	1	1	1.22621	synaptic	non-synaptic	30716.7	29170.1	31855.4	26746.1	26412.4	21659.1
Protein phosphatase methylesterase 1 OS=Rattus norvegicus GN=Ppme1 PE=1 SV=2	1	1	1.22934	non-synaptic	synaptic	29286.9	26973.9	30175.6	33897.5	35094.4	37267.8
Uncharacterized protein OS=Rattus norvegicus PE=4 SV=1	1	1	1.23117	synaptic	non-synaptic	237306	222462	237775	181081	187970	197516
Heat shock protein HSP 90-alpha n=1 Tax=Rattus norvegicus RepID=HS90A_RAT	18	18	1.23526	synaptic	non-synaptic	5.81905e+06	5.68843e+06	5.13268e+06	4.53852e+06	4.36832e+06	4.56415e+06
Glia maturation factor beta OS=Rattus norvegicus GN=Gmfb PE=2 SV=1	1	1	1.23641	non-synaptic	synaptic	196866	216068	196841	260748	242600	250588
Hydroxysteroid dehydrogenase-like protein 2 OS=Rattus norvegicus GN=Hsdl2 PE=2 SV=1	1	1	1.23658	synaptic	non-synaptic	134636	122683	140301	112271	102848	106429
Protein kinase C beta type (Fragment) OS=Rattus norvegicus GN=Prkcb PE=2 SV=1	3	3	1.23873	non-synaptic	synaptic	99115.3	102131	88043.5	124935	120115	113303
F-actin-capping protein subunit alpha-2 OS=Rattus norvegicus GN=Capza2 PE=1 SV=1	3	3	1.23882	synaptic	non-synaptic	400484	408994	380979	335368	316451	309138
Cullin-associated NEDD8-dissociated protein 1 OS=Rattus norvegicus GN=Cand1 PE=4 SV=1	13	13	1.23912	non-synaptic	synaptic	690954	668499	735983	827305	866803	902391
Coronin OS=Rattus norvegicus GN=Coro1c PE=3 SV=1	2	2	1.23997	synaptic	non-synaptic	367414	354128	432931	333752	310001	287299
Ribosomal protein S5, isoform CRA_b OS=Rattus norvegicus GN=Rps5 PE=2 SV=1	1	1	1.24101	synaptic	non-synaptic	61306.2	52794.9	60044	50300.1	44484.5	45541.2
Thioredoxin-like protein 1 OS=Rattus norvegicus GN=Txnl1 PE=2 SV=1	2	2	1.24164	non-synaptic	synaptic	97435.2	105129	103498	123176	126714	130130
Atlastin-1 OS=Rattus norvegicus GN=Atl1 PE=1 SV=1	9	9	1.24254	synaptic	non-synaptic	443777	474596	491791	360873	388177	385852
4-nitrophenylphosphatase domain and non-neuronal SNAP25-like protein homolog 1 (C. elegans), isoform CRA_b OS=Rattus norvegicus GN=Nipsnap1 PE=4 SV=1	10	10	1.24404	synaptic	non-synaptic	5.06608e+06	5.08743e+06	5.25505e+06	4.18602e+06	3.9867e+06	4.21317e+06
Catenin beta-1 OS=Rattus norvegicus GN=Ctnnb1 PE=1 SV=1	5	5	1.2447	non-synaptic	synaptic	558832	513079	545457	663960	660293	688892
RAB14, member RAS oncogene family OS=Rattus norvegicus GN=Rab14 PE=2 SV=1	6	6	1.24507	non-synaptic	synaptic	459283	453906	454175	580321	531241	590903
Cystatin-C n=1 Tax=Rattus norvegicus RepID=CYTC_RAT	1	1	1.24595	synaptic	non-synaptic	91815.5	85411.1	83355.9	67786.2	72865.6	68491.1
Phospholemman n=2 Tax=Rattus norvegicus RepID=PLM_RAT	1	1	1.24619	non-synaptic	synaptic	57735.1	56047.8	54216.8	67852.5	70717.4	70790.4
Tripeptidyl peptidase II, isoform CRA_a OS=Rattus norvegicus GN=Tpp2 PE=4 SV=1	1	1	1.24837	synaptic	non-synaptic	13781.9	13395.5	13199.8	11424.2	9305.84	11613.9
Ganglioside-induced differentiation-associated-protein 1 (Predicted) OS=Rattus norvegicus GN=Gdap1 PE=4 SV=1	4	4	1.25212	synaptic	non-synaptic	417561	445841	372268	321165	326585	339111
Inositol 1,4,5-trisphosphate receptor type 1 OS=Rattus norvegicus GN=Itpr1 PE=2 SV=1	1	1	1.25233	synaptic	non-synaptic	37321.7	32000.3	41470.8	28308.7	30747.5	29413.3
Protein Tdrkh OS=Rattus norvegicus GN=Tdrkh PE=4 SV=1	2	2	1.25263	non-synaptic	synaptic	35316.1	39383.8	39253.2	45934.6	49471.4	47335.3
Dolichyl-diphosphooligosaccharide--protein glycosyltransferase subunit 2 (Fragment) OS=Rattus norvegicus GN=Rpn2 PE=2 SV=1	2	2	1.25892	synaptic	non-synaptic	140269	141645	152748	109245	114561	121459
Ras-related protein Rab-21 OS=Rattus norvegicus GN=Rab21 PE=2 SV=1	3	3	1.26024	synaptic	non-synaptic	70085.5	75100.5	72882.5	61075.8	51829.5	60131.5
Transcriptional activator protein Pur-beta OS=Rattus norvegicus GN=Purb PE=2 SV=1	1	1	1.26029	non-synaptic	synaptic	20789.8	19032	23228.2	23699.5	26917.5	28844.6
Phosphatidylinositol 5-phosphate 4-kinase type-2 beta n=1 Tax=Rattus norvegicus RepID=PI42B_RAT	1	1	1.26103	non-synaptic	synaptic	71978.7	60013	68411.3	89455.6	80061	83198.3
Protein Npepps OS=Rattus norvegicus GN=Npepps PE=2 SV=1	6	6	1.26122	non-synaptic	synaptic	483713	507602	525068	639231	620880	652388
Protein Shroom2 OS=Rattus norvegicus GN=Shroom2 PE=2 SV=1	1	1	1.26635	synaptic	non-synaptic	14955.4	14063	14366.7	12712.8	11161.2	10385.8
NADH dehydrogenase (Ubiquinone) flavoprotein 3-like, isoform CRA_a OS=Rattus norvegicus GN=Ndufv3 PE=4 SV=1	2	2	1.26702	synaptic	non-synaptic	287703	315877	284511	223875	238874	238177
Synaptojanin-1 OS=Rattus norvegicus GN=Synj1 PE=2 SV=1	4	4	1.26882	synaptic	non-synaptic	461088	471323	467504	378324	364524	360474
Protein Tom1l2 OS=Rattus norvegicus GN=Tom1l2 PE=2 SV=1	1	1	1.269	non-synaptic	synaptic	124488	115505	129701	159319	151744	158079
Tropomodulin 1 OS=Rattus norvegicus GN=Tmod1 PE=2 SV=1	1	1	1.2691	synaptic	non-synaptic	119123	126308	137006	104284	97629.1	99433
Metaxin 2 OS=Rattus norvegicus GN=Mtx2 PE=2 SV=1	4	4	1.27036	synaptic	non-synaptic	621660	651352	611056	493099	488564	501430
Bis(5'-nucleosyl)-tetraphosphatase [asymmetrical] OS=Rattus norvegicus GN=Nudt2 PE=2 SV=3	1	1	1.27118	synaptic	non-synaptic	33154	35467.7	41891.5	26422.1	30594.7	29920.6
Isoform Delta 2 of Calcium/calmodulin-dependent protein kinase type II subunit delta n=1 Tax=Rattus norvegicus RepID=P15791-2	2	2	1.27392	synaptic	non-synaptic	527932	548969	597062	446181	421977	445864
Casein kinase 2, beta subunit OS=Rattus norvegicus GN=Csnk2b PE=2 SV=2	1	1	1.27656	non-synaptic	synaptic	25806.6	26334.3	22660.9	29700.4	30967.3	34821.2
Neuroligin-2 OS=Rattus norvegicus GN=Nlgn2 PE=2 SV=1	1	1	1.2771	synaptic	non-synaptic	105462	97896.4	101473	80196.7	77790.2	80703.3
Plasma membrane calcium-transporting ATPase 4 OS=Rattus norvegicus GN=Atp2b4 PE=2 SV=1	22	22	1.27963	synaptic	non-synaptic	3.63343e+06	3.72172e+06	3.56112e+06	2.90207e+06	2.82969e+06	2.79907e+06
Hydroxyacylglutathione hydrolase, mitochondrial OS=Rattus norvegicus GN=Hagh PE=2 SV=1	1	1	1.28194	synaptic	non-synaptic	16426.6	15650.4	14548	12501.9	10353.2	13515.5
Mitochondrial carnitine/acylcarnitine carrier protein OS=Rattus norvegicus GN=Slc25a20 PE=2 SV=1	2	2	1.28751	synaptic	non-synaptic	35703.3	32625.6	29609.4	26361.1	25040.8	24665.8
Nck-associated protein 1 OS=Rattus norvegicus GN=Nckap1 PE=2 SV=1	4	4	1.2888	non-synaptic	synaptic	303684	324697	331990	426919	417794	393012
Heat shock protein HSP 90-beta OS=Rattus norvegicus GN=Hsp90ab1 PE=1 SV=4	4	4	1.29055	synaptic	non-synaptic	597364	560329	602621	497812	452872	413323
ATPase, H+ transporting, V1 subunit D, isoform CRA_c OS=Rattus norvegicus GN=Atp6v1d PE=2 SV=1	2	2	1.29989	non-synaptic	synaptic	201615	197474	209760	274549	254982	261906
Electron transfer flavoprotein subunit alpha, mitochondrial n=1 Tax=Rattus norvegicus RepID=ETFA_RAT	6	6	1.30151	non-synaptic	synaptic	698795	688990	732471	918247	923441	917838
Eukaryotic translation initiation factor 5A-1 OS=Rattus norvegicus GN=Eif5a PE=1 SV=3	2	2	1.30438	synaptic	non-synaptic	168794	165633	209597	116111	144008	156956
CaM kinase-like vesicle-associated protein OS=Rattus norvegicus GN=Camkv PE=2 SV=1	6	6	1.30635	non-synaptic	synaptic	614696	585361	626136	777255	811503	796884
Protein Rab22a OS=Rattus norvegicus GN=Rab22a PE=2 SV=1	1	1	1.30667	synaptic	non-synaptic	38045.5	43883.5	35755.2	32847.7	27959.7	29257.2
3-hydroxyisobutyryl-CoA hydrolase, mitochondrial OS=Rattus norvegicus GN=Hibch PE=1 SV=2	2	2	1.30704	non-synaptic	synaptic	17863.2	17472.5	15067.5	20361.9	22023.1	23494.1
Adenylate cyclase type 5 OS=Rattus norvegicus GN=Adcy5 PE=2 SV=1	1	1	1.30905	non-synaptic	synaptic	8216.59	8511	9653.67	12169.1	10763.7	11601.5
EH domain-containing protein 3 OS=Rattus norvegicus GN=Ehd3 PE=1 SV=2	1	1	1.31056	non-synaptic	synaptic	26393.9	28203.4	28284.5	38021.6	36360.8	34239.1
Protein Slc30a9 OS=Rattus norvegicus GN=Slc30a9 PE=2 SV=1	1	1	1.31094	synaptic	non-synaptic	75344.5	78719	77439.7	54251.1	58290.9	64050.9
Mitochondrial fission 1 protein n=1 Tax=Rattus norvegicus RepID=FIS1_RAT	1	1	1.311	non-synaptic	synaptic	69371.8	70840.8	71498.8	93023.1	89343.3	95186.4
Protein kinase C gamma type OS=Rattus norvegicus GN=Prkcg PE=1 SV=1	12	12	1.31174	synaptic	non-synaptic	1.33609e+06	1.33709e+06	1.42524e+06	998602	1.03846e+06	1.08734e+06
Protein Pdpr OS=Rattus norvegicus GN=Pdpr PE=3 SV=1	2	2	1.31211	synaptic	non-synaptic	121521	113955	121642	93892.3	91921	86357.3
Dihydrolipoamide branched chain transacylase E2 OS=Rattus norvegicus GN=Dbt PE=2 SV=1	2	2	1.31259	synaptic	non-synaptic	120898	141175	104564	96206.2	83880.1	99235.8
Dodecenoyl-Coenzyme A delta isomerase (3,2 trans-enoyl-Coenzyme A isomerase) OS=Rattus norvegicus GN=Eci1 PE=2 SV=1	1	1	1.31407	synaptic	non-synaptic	74703	69640	67410.7	49950.4	51530.3	59663.1
Ribophorin I OS=Rattus norvegicus GN=Rpn1 PE=2 SV=1	1	1	1.31478	synaptic	non-synaptic	39177.8	40818.5	45787.7	36259.6	31506.6	27903.1
Branched chain keto acid dehydrogenase E1, beta polypeptide OS=Rattus norvegicus GN=Bckdhb PE=2 SV=1	1	1	1.3154	synaptic	non-synaptic	44449.1	41507.6	41022.7	31648.4	32322.6	32561.7
Visinin-like protein 1 OS=Rattus norvegicus GN=Vsnl1 PE=1 SV=2	6	6	1.31596	synaptic	non-synaptic	2.72216e+06	2.78178e+06	2.63673e+06	2.12556e+06	2.03042e+06	2.03014e+06
Actin-related protein 2 OS=Rattus norvegicus GN=Actr2 PE=1 SV=1	5	5	1.31607	non-synaptic	synaptic	327473	311637	305177	398678	404520	439553
Sulfotransferase 4A1 variant (Fragment) OS=Rattus norvegicus GN=Sult4a1 PE=2 SV=1	1	1	1.3185	non-synaptic	synaptic	10455.4	11579.4	11035.2	15402.5	14834.8	13365.5
Protein LOC100360057 OS=Rattus norvegicus GN=LOC100360057 PE=4 SV=1	1	1	1.31894	non-synaptic	synaptic	72123.8	69149.1	92669.5	99598.6	104677	104279
NADH-ubiquinone oxidoreductase chain 3 OS=Rattus norvegicus GN=Mt-nd3 PE=3 SV=1	1	1	1.31973	synaptic	non-synaptic	300249	291037	273762	229599	224499	201374
Proteasome subunit alpha type OS=Rattus norvegicus GN=Psma4 PE=2 SV=1	1	1	1.32282	synaptic	non-synaptic	89902.1	99210	79608.4	62202.9	69053.1	71886.3
Prefoldin 5 (Predicted), isoform CRA_a OS=Rattus norvegicus GN=Pfdn5 PE=2 SV=1	1	1	1.32388	synaptic	non-synaptic	17180	18241.5	19116.2	15164.2	13883.3	12147.9
Ezrin (Fragment) OS=Rattus norvegicus GN=Ezr PE=2 SV=1	1	1	1.3269	synaptic	non-synaptic	23932.2	25626	18742.4	16979	17387.8	17107.2
WD repeat-containing protein 1 OS=Rattus norvegicus GN=Wdr1 PE=1 SV=3	4	4	1.32721	synaptic	non-synaptic	776045	793159	781303	616574	573145	581298
Isovaleryl-CoA dehydrogenase, mitochondrial n=1 Tax=Rattus norvegicus RepID=IVD_RAT	7	7	1.32897	synaptic	non-synaptic	1.26506e+06	1.28866e+06	1.2731e+06	923326	963672	992532
Tubulin alpha-4A chain OS=Rattus norvegicus GN=Tuba4a PE=2 SV=1	26	26	1.32922	synaptic	non-synaptic	9.85161e+07	9.89271e+07	9.37298e+07	7.50688e+07	7.16444e+07	7.23424e+07
Chondroitin sulfate proteoglycan 5 (Fragment) OS=Rattus norvegicus GN=Cspg5 PE=2 SV=1	1	1	1.32938	non-synaptic	synaptic	36983.5	43422.4	38555.4	52464.4	53593.6	52086.4
Profilin-1 OS=Rattus norvegicus GN=Pfn1 PE=1 SV=2	4	4	1.33377	synaptic	non-synaptic	966447	1.03553e+06	910498	771057	696509	716078
AP-2 complex subunit mu OS=Rattus norvegicus GN=Ap2m1 PE=2 SV=1	7	7	1.33398	non-synaptic	synaptic	775680	732474	836618	1.00832e+06	1.07147e+06	1.04809e+06
Glutathione S-transferase kappa OS=Rattus norvegicus GN=Gstk1 PE=2 SV=1	2	2	1.33467	synaptic	non-synaptic	55219.7	59834.4	53080	44852.7	40248.5	40873.4
Microtubule-associated protein OS=Rattus norvegicus GN=Mapt PE=2 SV=1	13	13	1.33467	synaptic	non-synaptic	5.02521e+06	4.9113e+06	4.8621e+06	3.81988e+06	3.66971e+06	3.59821e+06
Uncharacterized protein OS=Rattus norvegicus PE=3 SV=1	8	8	1.33526	synaptic	non-synaptic	757410	738518	750390	544263	567649	570391
Sodium/calcium exchanger 1 OS=Rattus norvegicus GN=Slc8a1 PE=2 SV=1	2	2	1.33538	synaptic	non-synaptic	230042	198254	213905	162900	162637	155374
Syntaxin-6 OS=Rattus norvegicus GN=Stx6 PE=2 SV=1	1	1	1.33823	synaptic	non-synaptic	104022	111208	117913	88581.7	81369.3	78990.9
Transitional endoplasmic reticulum ATPase n=1 Tax=Rattus norvegicus RepID=TERA_RAT	8	8	1.33874	synaptic	non-synaptic	1.03424e+06	1.00312e+06	1.05732e+06	757665	761094	792886
Acetyl-CoA acetyltransferase, mitochondrial n=1 Tax=Rattus norvegicus RepID=THIL_RAT	8	8	1.3401	synaptic	non-synaptic	2.51718e+06	2.54423e+06	2.66324e+06	1.90038e+06	1.91639e+06	1.94746e+06
Neurolysin, mitochondrial (Fragment) OS=Rattus norvegicus GN=Nln PE=2 SV=1	1	1	1.34127	synaptic	non-synaptic	24193.8	23255.8	21441.6	19082	16179.6	16101
Platelet-activating factor acetylhydrolase IB subunit alpha (Fragment) OS=Rattus norvegicus GN=Pafah1b1 PE=2 SV=1	3	3	1.34201	synaptic	non-synaptic	416562	439141	412302	319124	310564	315166
Glycerol-3-phosphate dehydrogenase, mitochondrial n=1 Tax=Rattus norvegicus RepID=GPDM_RAT	13	13	1.34216	synaptic	non-synaptic	1.0483e+06	1.21759e+06	966346	845955	777164	785117
Vacuolar protein sorting-associated protein 45 n=1 Tax=Rattus norvegicus RepID=VPS45_RAT	1	1	1.34321	non-synaptic	synaptic	8800.28	8583.01	9167.97	12111.7	10949.3	12603
Protein LOC686442 OS=Rattus norvegicus GN=LOC686442 PE=4 SV=1	1	1	1.34347	non-synaptic	synaptic	9243.61	10680.1	10346.8	13016.5	13362.6	14288.3
Family with sequence similarity 49, member A OS=Rattus norvegicus GN=Fam49a PE=2 SV=1	1	1	1.34376	non-synaptic	synaptic	10987.7	9938.42	11888.9	13179.9	14469.3	16446.4
Uncharacterized protein (Fragment) OS=Rattus norvegicus PE=3 SV=1	1	1	1.34492	non-synaptic	synaptic	24692	22828	25315.7	32825.9	34723.2	30408.8
Long-chain fatty acid transport protein 1 OS=Rattus norvegicus GN=Slc27a1 PE=2 SV=1	4	4	1.34605	non-synaptic	synaptic	231787	253505	237035	324450	312855	334981
Glioblastoma amplified sequence OS=Rattus norvegicus GN=Gbas PE=2 SV=1	3	3	1.34617	non-synaptic	synaptic	535222	523396	479936	665153	681908	724086
Chaperonin subunit 8 (Theta) (Predicted), isoform CRA_a OS=Rattus norvegicus GN=Cct8 PE=3 SV=1	4	4	1.34648	non-synaptic	synaptic	92468.8	85907.6	80559.1	112938	110574	125139
Cysteine-rich protein 2 n=1 Tax=Rattus norvegicus RepID=CRIP2_RAT	1	1	1.34658	synaptic	non-synaptic	363772	377470	377528	294866	279179	256776
Phytanoyl-CoA hydroxylase-interacting protein-like OS=Rattus norvegicus GN=Phyhipl PE=2 SV=2	1	1	1.34744	non-synaptic	synaptic	4368.63	3770.35	3253.42	4594.54	5139.87	5616.11
Microtubule-associated protein OS=Rattus norvegicus GN=Mapt PE=2 SV=1	1	1	1.35036	synaptic	non-synaptic	600109	617189	559437	455010	449745	410991
Serine/threonine-protein phosphatase OS=Rattus norvegicus GN=Ppp5c PE=2 SV=1	1	1	1.3511	non-synaptic	synaptic	23873.2	18915	20933.7	27101.5	30011.7	28981.6
Peroxiredoxin-5, mitochondrial OS=Rattus norvegicus GN=Prdx5 PE=1 SV=1	10	10	1.35138	synaptic	non-synaptic	5.4042e+06	5.57444e+06	4.82267e+06	3.9143e+06	3.84244e+06	3.93602e+06
Alpha-adducin n=1 Tax=Rattus norvegicus RepID=ADDA_RAT	8	8	1.35239	synaptic	non-synaptic	1.20287e+06	1.20128e+06	1.10634e+06	901487	844997	849292
Histone cell cycle regulation defective interacting protein 5 (Predicted), isoform CRA_a OS=Rattus norvegicus GN=Nfu1 PE=4 SV=1	1	1	1.35268	synaptic	non-synaptic	70429.4	68033.5	64698.7	56494.8	51371	42326.3
Protein Auh (Fragment) OS=Rattus norvegicus GN=Auh PE=3 SV=1	5	5	1.35594	synaptic	non-synaptic	780663	786849	675829	536563	561924	555962
Tyrosine-protein kinase receptor OS=Rattus norvegicus GN=Ntrk2 PE=2 SV=1	1	1	1.35874	non-synaptic	synaptic	38334.2	36599.5	37643.4	58008.1	49066.9	45887.8
Protein RGD1560470 OS=Rattus norvegicus GN=RGD1560470 PE=4 SV=1	1	1	1.36016	non-synaptic	synaptic	10309.1	9122.5	12013.9	14500.7	13231.7	15038.6
ATP synthase subunit delta, mitochondrial OS=Rattus norvegicus GN=Atp5d PE=3 SV=1	3	3	1.36084	synaptic	non-synaptic	3.84916e+06	3.92749e+06	3.65645e+06	2.65684e+06	2.81067e+06	2.93398e+06
Phosphatidylethanolamine-binding protein 1 n=1 Tax=Rattus norvegicus RepID=PEBP1_RAT	6	6	1.3613	synaptic	non-synaptic	8.4549e+06	8.50156e+06	8.1984e+06	6.25946e+06	6.0556e+06	6.16347e+06
HtrA serine peptidase 2 OS=Rattus norvegicus GN=Htra2 PE=2 SV=1	1	1	1.36228	non-synaptic	synaptic	50900	49878.3	46427.3	62522.8	62433.2	75579
Protein RGD1566320 OS=Rattus norvegicus GN=RGD1566320 PE=4 SV=1	1	1	1.36344	synaptic	non-synaptic	14607	14864.5	14100.5	10430.7	11716.1	9810.69
Protein Tubb2c OS=Rattus norvegicus GN=Tubb4b PE=3 SV=1	3	3	1.36367	synaptic	non-synaptic	9.82853e+06	9.91151e+06	9.27562e+06	7.19684e+06	6.83737e+06	7.24338e+06
Small ubiquitin-related modifier 3 (Fragment) OS=Rattus norvegicus GN=Sumo3 PE=2 SV=1	1	1	1.36417	non-synaptic	synaptic	26764.5	30769.9	28044.1	42236.8	38518.6	35987.8
Gamma-aminobutyric acid receptor subunit beta-3 OS=Rattus norvegicus GN=Gabrb3 PE=2 SV=1	1	1	1.36448	non-synaptic	synaptic	86507.3	98959.7	81269.1	124024	116020	123912
Hydroxyacyl-coenzyme A dehydrogenase, mitochondrial OS=Rattus norvegicus GN=Hadh PE=2 SV=1	3	3	1.3699	non-synaptic	synaptic	74870.5	83928.1	70858.3	107059	103066	104481
Beta-arrestin-1 OS=Rattus norvegicus GN=Arrb1 PE=2 SV=1	1	1	1.3724	non-synaptic	synaptic	44110.1	46627.4	54603.4	65992.1	70426.3	63047
Creatine kinase B-type OS=Rattus norvegicus GN=Ckb PE=1 SV=2	14	14	1.37373	non-synaptic	synaptic	1.59632e+07	1.61995e+07	1.60588e+07	2.21625e+07	2.18722e+07	2.22085e+07
Protein Aldh18a1 OS=Rattus norvegicus GN=Aldh18a1 PE=4 SV=1	3	3	1.37454	synaptic	non-synaptic	49348.4	47817.4	64800.1	35892.8	40127.8	41811.9
Protein kinase, cAMP dependent, catalytic, beta (Predicted), isoform CRA_d OS=Rattus norvegicus GN=Prkacb PE=4 SV=1	7	7	1.37479	synaptic	non-synaptic	796911	777582	850856	585756	578986	599419
Serine/threonine-protein kinase PAK 1 n=1 Tax=Rattus norvegicus RepID=PAK1_RAT	1	1	1.37941	non-synaptic	synaptic	33098.3	33860	27109.7	45452.1	44102.5	40203.8
Sideroflexin-3 OS=Rattus norvegicus GN=Sfxn3 PE=2 SV=1	10	10	1.38146	synaptic	non-synaptic	3.85104e+06	3.78301e+06	3.88442e+06	2.6914e+06	2.73946e+06	2.90705e+06
Protein Cfl2 (Fragment) OS=Rattus norvegicus GN=Cfl2 PE=4 SV=1	1	1	1.3816	synaptic	non-synaptic	232429	219269	229291	146596	173947	172357
Adaptor-related protein complex 2, beta 1 subunit, isoform CRA_b OS=Rattus norvegicus GN=Ap2b1 PE=2 SV=1	19	19	1.38192	non-synaptic	synaptic	4.10197e+06	3.99854e+06	4.66764e+06	5.63332e+06	5.87457e+06	6.13662e+06
Protein RGD1311612 (Fragment) OS=Rattus norvegicus GN=Cars2 PE=2 SV=1	1	1	1.38382	synaptic	non-synaptic	12202	11845.2	14270.3	7919.51	9172.22	10597.9
Serine hydroxymethyltransferase OS=Rattus norvegicus GN=Shmt2 PE=2 SV=1	2	2	1.38421	non-synaptic	synaptic	50503.6	53470.2	70826.2	71437	82162	88361.5
V-Ki-ras2 Kirsten rat sarcoma viral oncogene homolog OS=Rattus norvegicus GN=Kras PE=2 SV=1	4	4	1.38453	synaptic	non-synaptic	525622	520979	605983	383124	409421	401057
Protein Astn1 (Fragment) OS=Rattus norvegicus GN=Astn1 PE=4 SV=1	1	1	1.38768	synaptic	non-synaptic	43306.1	43518.5	38137.6	27943.1	30919.5	31188.5
Actn1 protein OS=Rattus norvegicus GN=Actn1 PE=2 SV=1	23	23	1.38889	synaptic	non-synaptic	2.82458e+06	2.92318e+06	2.64889e+06	2.08089e+06	1.98931e+06	1.97537e+06
Ribonuclease UK114 OS=Rattus norvegicus GN=Hrsp12 PE=4 SV=1	1	1	1.38932	synaptic	non-synaptic	32223.7	28841.5	30333.2	21001.6	21129.7	23655.2
Catenin (Cadherin associated protein), alpha 1 OS=Rattus norvegicus GN=Ctnna1 PE=2 SV=1	4	4	1.39008	synaptic	non-synaptic	126552	138460	127196	87095.5	96327	98724.9
Peptidyl-prolyl cis-trans isomerase A n=2 Tax=Rattus norvegicus RepID=PPIA_RAT	9	9	1.39032	non-synaptic	synaptic	6.85794e+06	7.42969e+06	7.22165e+06	9.57401e+06	9.84839e+06	1.04824e+07
Dihydropyrimidinase-related protein 2 OS=Rattus norvegicus GN=Dpysl2 PE=1 SV=1	27	27	1.39074	non-synaptic	synaptic	2.24995e+07	2.29772e+07	2.16352e+07	3.11741e+07	3.12077e+07	3.09533e+07
Band 4.1-like protein 1 OS=Rattus norvegicus GN=Epb41l1 PE=2 SV=1	4	4	1.39092	synaptic	non-synaptic	220599	189024	212028	150731	141134	155070
Protein Tln1 OS=Rattus norvegicus GN=Tln1 PE=4 SV=1	1	1	1.39191	non-synaptic	synaptic	12334.5	11580.7	14831.7	16881	18423.1	18628.1
Protein Sdhc n=1 Tax=Rattus norvegicus RepID=Q641Z9_RAT	1	1	1.39196	synaptic	non-synaptic	159654	142626	127297	89566	106732	112317
Sodium/potassium-transporting ATPase subunit alpha-2 OS=Rattus norvegicus GN=Atp1a2 PE=2 SV=1	18	18	1.39364	non-synaptic	synaptic	5.27884e+06	5.42163e+06	5.71279e+06	7.30259e+06	7.7236e+06	7.84794e+06
X-prolyl aminopeptidase (Aminopeptidase P) 1, soluble, isoform CRA_a OS=Rattus norvegicus GN=Xpnpep1 PE=3 SV=1	2	2	1.39413	non-synaptic	synaptic	29900.3	31465	34140.6	42433.4	42659.6	48054.3
Superoxide dismutase [Cu-Zn] OS=Rattus norvegicus GN=Sod1 PE=2 SV=1	4	4	1.39477	non-synaptic	synaptic	1.24766e+06	1.24858e+06	1.22951e+06	1.70102e+06	1.69817e+06	1.79738e+06
Protein Rap1gds1 (Fragment) OS=Rattus norvegicus GN=Rap1gds1 PE=2 SV=1	12	12	1.39542	non-synaptic	synaptic	564345	558915	603438	796014	800527	812930
Isoform WB of Plasma membrane calcium-transporting ATPase 2 n=1 Tax=Rattus norvegicus RepID=P11506-1	14	14	1.39554	synaptic	non-synaptic	2.8242e+06	2.74493e+06	2.90395e+06	2.00068e+06	2.03558e+06	2.03528e+06
Uncharacterized protein (Fragment) OS=Rattus norvegicus PE=4 SV=1	1	1	1.39705	synaptic	non-synaptic	179790	204800	169270	116611	149502	130336
Ubiquitin carboxyl-terminal hydrolase OS=Rattus norvegicus GN=Usp14 PE=2 SV=1	1	1	1.39916	non-synaptic	synaptic	42073.7	28186.2	35099.6	47256.9	48569.6	51588.4
ATPase family AAA domain-containing protein 3 OS=Rattus norvegicus GN=Atad3 PE=1 SV=1	2	2	1.39983	synaptic	non-synaptic	39407.9	40296	33129	26008.8	26713.4	27882.4
Oxoglutarate dehydrogenase-like (Predicted), isoform CRA_a OS=Rattus norvegicus GN=Ogdhl PE=4 SV=1	10	10	1.40159	synaptic	non-synaptic	1.7713e+06	1.80161e+06	1.77988e+06	1.24168e+06	1.27558e+06	1.30181e+06
Methylcrotonoyl-CoA carboxylase subunit alpha, mitochondrial OS=Rattus norvegicus GN=Mccc1 PE=2 SV=1	1	1	1.4038	synaptic	non-synaptic	120866	113935	133860	77929	92974.5	91712
Glutamate receptor 2 OS=Rattus norvegicus GN=Gria2 PE=2 SV=1	6	6	1.40481	synaptic	non-synaptic	316079	301810	296709	226757	209799	214490
Eukaryotic translation initiation factor 4H OS=Rattus norvegicus GN=Eif4h PE=1 SV=1	1	1	1.40519	non-synaptic	synaptic	89501.4	77004.1	104391	117067	131490	132103
Neuroplastin n=1 Tax=Rattus norvegicus RepID=NPTN_RAT	4	4	1.40547	synaptic	non-synaptic	1.23156e+06	1.26432e+06	1.13965e+06	897288	843669	845741
Protein bassoon OS=Rattus norvegicus GN=Bsn PE=2 SV=1	21	21	1.40706	non-synaptic	synaptic	765161	737513	754471	1.02655e+06	1.05393e+06	1.09546e+06
Protein Ank2 (Fragment) OS=Rattus norvegicus GN=Ank2 PE=2 SV=1	30	30	1.4076	synaptic	non-synaptic	4.22845e+06	4.28267e+06	4.44282e+06	3.08042e+06	3.06151e+06	3.06091e+06
Protein Galc OS=Rattus norvegicus GN=Galc PE=4 SV=1	1	1	1.4098	non-synaptic	synaptic	21345.7	21571.2	25789.9	32141.1	31489.5	33232.5
Cadherin-2 OS=Rattus norvegicus GN=Cdh2 PE=3 SV=1	3	3	1.41165	synaptic	non-synaptic	480165	435443	443052	337376	322086	302999
Armadillo repeat-containing protein 1 OS=Rattus norvegicus GN=Armc1 PE=2 SV=1	1	1	1.41236	non-synaptic	synaptic	52845.2	52228.4	63463.3	79241.7	80410	78382.3
Non-specific lipid-transfer protein OS=Rattus norvegicus GN=Scp2 PE=2 SV=1	1	1	1.4125	non-synaptic	synaptic	16995.1	17316.2	14671.9	24106.4	22385.5	22697.3
Beta-soluble NSF attachment protein OS=Rattus norvegicus GN=Napb PE=4 SV=1	10	10	1.41325	non-synaptic	synaptic	1.00251e+06	957076	909402	1.31402e+06	1.3685e+06	1.37207e+06
Misshapen-like kinase 1 OS=Rattus norvegicus GN=Mink1 PE=1 SV=2	1	1	1.4136	non-synaptic	synaptic	7044.95	9052.11	8483.04	12744	10959	11043.3
Copine 6 protein OS=Rattus norvegicus GN=Cpne6 PE=2 SV=1	3	3	1.41641	non-synaptic	synaptic	66648.7	64813	52366.4	89542.6	87319.3	83514.5
Stathmin n=1 Tax=Rattus norvegicus RepID=STMN1_RAT	4	4	1.41695	synaptic	non-synaptic	1.07746e+06	1.21474e+06	847726	746835	748035	721112
Heat shock 70 kDa protein 4 OS=Rattus norvegicus GN=Hspa4 PE=2 SV=1	7	7	1.41961	non-synaptic	synaptic	329096	299241	323474	462020	435324	453855
Protein Wdr37 OS=Rattus norvegicus GN=Wdr37 PE=2 SV=1	1	1	1.4207	synaptic	non-synaptic	59942.6	65803	56483.5	40170.6	38852	49244.2
Protein Mrpl12 OS=Rattus norvegicus GN=Mrpl12 PE=4 SV=1	3	3	1.42134	synaptic	non-synaptic	145782	108609	116173	82125.4	92959.7	85629.6
Protein Ak3l1 (Fragment) OS=Rattus norvegicus GN=Ak4 PE=3 SV=1	1	1	1.4237	synaptic	non-synaptic	550410	489718	685943	377015	409898	425475
Ptges3 protein OS=Rattus norvegicus GN=Ptges3 PE=2 SV=1	1	1	1.42631	non-synaptic	synaptic	98755.8	105426	91920.9	157263	135175	129895
MAL2A OS=Rattus norvegicus GN=Mal2 PE=2 SV=1	1	1	1.42861	non-synaptic	synaptic	179624	205673	176497	273738	256548	272298
Protein Nt5dc3 OS=Rattus norvegicus GN=Nt5dc3 PE=3 SV=1	9	9	1.42967	synaptic	non-synaptic	731133	705934	675705	483584	487800	506415
Ras-related protein Rab-7a n=1 Tax=Rattus norvegicus RepID=RAB7A_RAT	4	4	1.43041	synaptic	non-synaptic	623129	652181	611255	455025	427819	436058
Guanine nucleotide-binding protein G(o) subunit alpha OS=Rattus norvegicus GN=Gnao1 PE=1 SV=2	15	15	1.43061	synaptic	non-synaptic	2.97876e+07	2.97218e+07	2.74285e+07	2.10566e+07	2.00664e+07	1.96466e+07
NADH dehydrogenase (Ubiquinone) Fe-S protein 7 OS=Rattus norvegicus GN=Ndufs7 PE=2 SV=1	9	9	1.43189	synaptic	non-synaptic	2.39317e+06	2.4481e+06	2.09092e+06	1.64021e+06	1.64048e+06	1.5606e+06
ATPase, H+ transporting, V1 subunit E isoform 1, isoform CRA_a OS=Rattus norvegicus GN=Atp6v1e1 PE=3 SV=1	8	8	1.43355	non-synaptic	synaptic	1.41936e+06	1.35928e+06	1.42213e+06	1.92743e+06	1.99594e+06	2.09865e+06
Protein Abhd11 OS=Rattus norvegicus GN=Abhd11 PE=4 SV=1	4	4	1.43435	non-synaptic	synaptic	139268	134903	164707	189645	219842	220021
Protein Cab39 OS=Rattus norvegicus GN=Cab39 PE=2 SV=1	1	1	1.436	synaptic	non-synaptic	19403.9	18038.7	20675.6	15283.8	12486.7	12701.7
Protein Ly6h (Fragment) OS=Rattus norvegicus GN=Ly6h PE=2 SV=1	2	2	1.43803	synaptic	non-synaptic	1.21437e+06	1.08232e+06	1.20289e+06	726812	828224	878559
Gamma-aminobutyric acid receptor subunit gamma-2 (Fragment) OS=Rattus norvegicus GN=Gabrg2 PE=2 SV=1	1	1	1.43807	non-synaptic	synaptic	73859.2	74141.1	101423	117004	123424	118261
Ras-related protein Rab-3A OS=Rattus norvegicus GN=Rab3a PE=1 SV=1	14	14	1.43937	non-synaptic	synaptic	4.62782e+06	4.73447e+06	4.79348e+06	6.90808e+06	6.76025e+06	6.70706e+06
Fatty-acid amide hydrolase 1 OS=Rattus norvegicus GN=Faah PE=2 SV=1	4	4	1.44063	synaptic	non-synaptic	152150	162406	151179	100097	113129	110060
Protein Pdhx OS=Rattus norvegicus GN=Pdhx PE=2 SV=1	10	10	1.44182	synaptic	non-synaptic	1.30604e+06	1.31343e+06	1.16389e+06	910795	858868	854354
Uncharacterized protein (Fragment) OS=Rattus norvegicus PE=2 SV=1	1	1	1.44197	non-synaptic	synaptic	48786.3	61789.7	54731.4	78439	68030.6	91899.6
14-3-3 protein epsilon OS=Rattus norvegicus GN=Ywhae PE=1 SV=1	13	13	1.44367	synaptic	non-synaptic	7.49363e+06	7.66498e+06	6.79301e+06	5.02496e+06	5.07071e+06	5.10981e+06
Pycr1 protein (Fragment) OS=Rattus norvegicus GN=Pycr1 PE=2 SV=1	1	1	1.44368	synaptic	non-synaptic	29523.4	27820.9	26565	19022.6	18578.4	20520.7
Platelet glycoprotein Ib beta chain OS=Rattus norvegicus GN=Gp1bb PE=3 SV=1	10	10	1.44379	synaptic	non-synaptic	3.05488e+06	3.00743e+06	2.76751e+06	2.10101e+06	2.03648e+06	1.97823e+06
Neurogranin OS=Rattus norvegicus GN=Nrgn PE=1 SV=1	1	1	1.44434	synaptic	non-synaptic	506638	496363	408639	417315	259728	300320
Disks large homolog 1 OS=Rattus norvegicus GN=Dlg1 PE=2 SV=1	10	10	1.4447	synaptic	non-synaptic	1.27049e+06	1.25299e+06	1.24635e+06	883695	852002	873716
Protein Epha4 OS=Rattus norvegicus GN=Epha4 PE=2 SV=1	1	1	1.44528	non-synaptic	synaptic	30890.9	38782.7	47565.5	53857	60779.8	54806.7
Aldose reductase n=1 Tax=Rattus norvegicus RepID=ALDR_RAT	1	1	1.44714	synaptic	non-synaptic	59129.5	56211.2	45777.2	37830.3	35918.8	37586.4
Heat shock protein 75 kDa, mitochondrial OS=Rattus norvegicus GN=Trap1 PE=1 SV=1	8	8	1.44776	synaptic	non-synaptic	537818	562635	518581	364606	378505	375192
Mtx1 protein (Fragment) OS=Rattus norvegicus GN=Mtx1 PE=2 SV=1	2	2	1.44782	synaptic	non-synaptic	224854	221510	225788	151462	153064	159726
cGMP-dependent 3',5'-cyclic phosphodiesterase OS=Rattus norvegicus GN=Pde2a PE=4 SV=1	7	7	1.44816	non-synaptic	synaptic	261563	274001	267373	355030	375982	431765
Enoyl-CoA hydratase, mitochondrial n=1 Tax=Rattus norvegicus RepID=ECHM_RAT	5	5	1.44944	non-synaptic	synaptic	677259	673807	742938	935598	1.03658e+06	1.06295e+06
LanC lantibiotic synthetase component C-like 2 (Bacterial) OS=Rattus norvegicus GN=Lancl2 PE=2 SV=1	1	1	1.45016	synaptic	non-synaptic	137082	127209	118572	82684.3	84559	96770.1
Acyl-CoA synthetase isoform 6 variant2 OS=Rattus norvegicus GN=Acsl6 PE=2 SV=1	12	12	1.45088	synaptic	non-synaptic	901057	1.00375e+06	925369	660213	644791	645658
Mammalian ependymin-related protein 1 OS=Rattus norvegicus GN=Epdr1 PE=2 SV=1	1	1	1.45144	synaptic	non-synaptic	43605.8	36891.3	35919.7	32570.4	21776	25861.3
Tricarboxylate transport protein, mitochondrial n=1 Tax=Rattus norvegicus RepID=TXTP_RAT	5	5	1.45164	synaptic	non-synaptic	337556	362139	303115	244108	225780	220922
Acyl-coenzyme A thioesterase THEM4 n=1 Tax=Rattus norvegicus RepID=THEM4_RAT	2	2	1.45213	synaptic	non-synaptic	352957	368007	344836	245049	233919	254988
Amyloid-like protein 2 n=1 Tax=Rattus norvegicus RepID=APLP2_RAT	1	1	1.45294	non-synaptic	synaptic	4232.04	4954.32	6010.84	6220.41	7759.3	8100.95
NADPH:adrenodoxin oxidoreductase, mitochondrial OS=Rattus norvegicus GN=Fdxr PE=3 SV=1	2	2	1.45306	synaptic	non-synaptic	66325.3	70225.1	73061.8	52676.5	48107.5	43471.6
Proteasome subunit beta type-6 n=1 Tax=Rattus norvegicus RepID=PSB6_RAT	1	1	1.4557	non-synaptic	synaptic	23661.5	26030.7	26115.6	37230.3	36146.1	36976.8
Prohibitin OS=Rattus norvegicus GN=Phb PE=1 SV=1	15	15	1.45775	synaptic	non-synaptic	4.81417e+06	5.05428e+06	4.55299e+06	3.39745e+06	3.25178e+06	3.24369e+06
Actin, alpha skeletal muscle OS=Rattus norvegicus GN=Acta1 PE=1 SV=1	3	3	1.45819	non-synaptic	synaptic	339781	438956	192198	375838	480353	559612
RCG38845, isoform CRA_b OS=Rattus norvegicus GN=LOC100911483 PE=4 SV=1	6	6	1.45854	synaptic	non-synaptic	2.14228e+06	2.143e+06	2.05826e+06	1.4742e+06	1.43694e+06	1.43809e+06
Myeloma overexpressed 2 OS=Rattus norvegicus GN=Myeov2 PE=4 SV=1	1	1	1.45885	non-synaptic	synaptic	13859.9	14299.8	19162.8	22114.8	23373.9	23547.7
Protein Ergic1 (Fragment) OS=Rattus norvegicus GN=Ergic1 PE=4 SV=1	1	1	1.45887	synaptic	non-synaptic	71233.9	77113.2	64701.5	53607.7	47890.5	44538.8
Neurofascin n=1 Tax=Rattus norvegicus RepID=NFASC_RAT	1	1	1.45888	synaptic	non-synaptic	558269	581849	524077	420031	360281	360423
NADH dehydrogenase [ubiquinone] 1 subunit C2 OS=Rattus norvegicus GN=Ndufc2 PE=2 SV=1	1	1	1.4593	synaptic	non-synaptic	547899	597441	551006	378080	372010	412345
Protein RGD1309586 OS=Rattus norvegicus GN=RGD1309586 PE=3 SV=1	1	1	1.45948	synaptic	non-synaptic	9025.37	10291.4	9868.88	6418.5	6430.69	7148.06
AT2B2_RAT Isoform XC of P11506 - Rattus norvegicus (Rat) n=1 Tax=Rattus norvegicus RepID=UPI0002AB858C	1	1	1.46054	non-synaptic	synaptic	28891.6	37434.5	44783	56174.5	53560.9	52543.7
Fructose-bisphosphate aldolase OS=Rattus norvegicus GN=Aldoa PE=3 SV=1	24	24	1.46214	synaptic	non-synaptic	2.36717e+07	2.42214e+07	2.27392e+07	1.6e+07	1.59542e+07	1.63534e+07
Protein Rtn4ip1 OS=Rattus norvegicus GN=Rtn4ip1 PE=2 SV=1	2	2	1.46285	synaptic	non-synaptic	151465	162266	163192	113987	108739	103297
Catechol-O-methyltransferase domain containing 1 (Predicted), isoform CRA_a OS=Rattus norvegicus GN=Comtd1 PE=4 SV=1	4	4	1.4669	synaptic	non-synaptic	463505	451207	478760	326974	317736	305232
Kinesin-like protein KIF2A (Fragment) OS=Rattus norvegicus GN=Kif2a PE=2 SV=1	5	5	1.46694	synaptic	non-synaptic	191130	201465	187382	135833	125591	133940
Protein LOC100360985 (Fragment) OS=Rattus norvegicus GN=LOC100360985 PE=3 SV=1	10	10	1.46852	synaptic	non-synaptic	5.12609e+06	5.2948e+06	4.90082e+06	3.56434e+06	3.46493e+06	3.40414e+06
Mitochondrial ribosomal protein L54 (Predicted) OS=Rattus norvegicus GN=Mrpl54 PE=4 SV=1	1	1	1.47143	synaptic	non-synaptic	44531.9	51598.8	45375.7	35832.1	32377.7	27959.4
Hemoglobin subunit beta-2 n=1 Tax=Rattus norvegicus RepID=HBB2_RAT	1	1	1.47148	non-synaptic	synaptic	115951	116403	109301	165013	164816	172908
Uncharacterized protein OS=Rattus norvegicus GN=Sbf1 PE=4 SV=1	4	4	1.47195	synaptic	non-synaptic	107181	102586	106341	70090.2	71934.2	72730.4
Glutamate receptor 3 OS=Rattus norvegicus GN=Gria3 PE=4 SV=1	3	3	1.47216	synaptic	non-synaptic	113398	120447	106497	80824.5	79096	71265.3
ATP-citrate synthase OS=Rattus norvegicus GN=Acly PE=2 SV=1	2	2	1.47324	synaptic	non-synaptic	206086	213353	181371	149788	127156	130870
Protein Mrps27 (Fragment) OS=Rattus norvegicus GN=Mrps27 PE=2 SV=1	1	1	1.47362	synaptic	non-synaptic	10137.5	11494.9	9074.49	7185.58	6772	6880.17
Electron transfer flavoprotein subunit beta OS=Rattus norvegicus GN=Etfb PE=2 SV=3	6	6	1.47369	synaptic	non-synaptic	955482	972234	892908	662157	628576	623249
Propionyl-CoA carboxylase alpha chain, mitochondrial n=1 Tax=Rattus norvegicus RepID=PCCA_RAT	2	2	1.47395	synaptic	non-synaptic	76915.3	75358.6	93071.7	59304.6	54509.3	52640.9
Elongation factor Tu, mitochondrial n=1 Tax=Rattus norvegicus RepID=EFTU_RAT	11	11	1.47453	synaptic	non-synaptic	3.85761e+06	3.85472e+06	3.94409e+06	2.7084e+06	2.53793e+06	2.65882e+06
Solute carrier family 2, facilitated glucose transporter member 1 (Fragment) OS=Rattus norvegicus GN=Slc2a1 PE=2 SV=1	2	2	1.47804	synaptic	non-synaptic	106989	111045	76651.5	71777.4	65401.7	62196.1
Plasma membrane calcium-transporting ATPase 1 OS=Rattus norvegicus GN=Atp2b1 PE=2 SV=1	14	14	1.47852	synaptic	non-synaptic	2.18369e+06	2.17212e+06	2.48335e+06	1.56805e+06	1.55153e+06	1.5061e+06
Aspartate aminotransferase, cytoplasmic n=1 Tax=Rattus norvegicus RepID=AATC_RAT	16	16	1.47864	non-synaptic	synaptic	3.88553e+06	3.85409e+06	3.8783e+06	5.84202e+06	5.63474e+06	5.70191e+06
Ubiquitin-fold modifier 1 OS=Rattus norvegicus GN=Ufm1 PE=3 SV=1	1	1	1.47966	synaptic	non-synaptic	96749.6	87031.6	116020	71858.8	71117.4	59639
Succinate dehydrogenase [ubiquinone] cytochrome b small subunit, mitochondrial OS=Rattus norvegicus GN=Sdhd PE=2 SV=1	2	2	1.48076	synaptic	non-synaptic	95314.1	82430.3	70386.3	56102	57243.4	54224.8
Inositol monophosphatase 1 OS=Rattus norvegicus GN=Impa1 PE=2 SV=1	1	1	1.48192	non-synaptic	synaptic	48037.1	41454.1	36622.8	57081.3	62842.5	66967.2
Guanine nucleotide-binding protein subunit gamma OS=Rattus norvegicus GN=Gng3 PE=3 SV=1	2	2	1.48653	synaptic	non-synaptic	283305	312051	263579	181938	194514	201363
Sodium- and chloride-dependent GABA transporter 1 OS=Rattus norvegicus GN=Slc6a1 PE=1 SV=1	2	2	1.48669	synaptic	non-synaptic	309365	286672	316787	222772	197068	194158
Protein Ppp2r1a OS=Rattus norvegicus GN=Ppp2r1a PE=2 SV=1	13	13	1.48872	non-synaptic	synaptic	1.30101e+06	1.32419e+06	1.39553e+06	1.97608e+06	1.96611e+06	2.04355e+06
Disks large homolog 2 (Fragment) OS=Rattus norvegicus GN=Dlg2 PE=2 SV=1	2	2	1.4906	synaptic	non-synaptic	252464	258081	223156	165808	174911	151500
ATP synthase protein 8 OS=Rattus norvegicus GN=Mt-atp8 PE=3 SV=1	1	1	1.49094	synaptic	non-synaptic	1.21458e+06	1.30344e+06	1.01222e+06	952843	771152	643805
Lsamp protein OS=Rattus norvegicus GN=Lsamp PE=2 SV=1	1	1	1.49133	non-synaptic	synaptic	16005.8	21268.1	22118.1	25170.4	30600.7	32802.2
Glutamate dehydrogenase 1, mitochondrial n=1 Tax=Rattus norvegicus RepID=DHE3_RAT	20	20	1.49135	synaptic	non-synaptic	1.90996e+07	1.92218e+07	1.77204e+07	1.30127e+07	1.23575e+07	1.22076e+07
Phosphohistidine phosphatase 1 (Predicted), isoform CRA_a OS=Rattus norvegicus GN=Phpt1 PE=4 SV=1	1	1	1.49142	non-synaptic	synaptic	9924.89	8507.28	9208.65	13583.3	14516.7	13124.2
Microtubule-associated protein RP/EB family member 2 OS=Rattus norvegicus GN=Mapre2 PE=2 SV=1	1	1	1.49327	non-synaptic	synaptic	31815.4	31030.9	34150.2	51525.7	47985.8	45330.5
Ras-related protein Rab-11B OS=Rattus norvegicus GN=Rab11b PE=2 SV=4	4	4	1.49603	synaptic	non-synaptic	398982	418395	425404	283444	280942	266335
Malic enzyme OS=Rattus norvegicus GN=Me1 PE=2 SV=1	2	2	1.4961	non-synaptic	synaptic	77574.7	84102.4	84487.1	129684	119781	118822
Proteasome subunit beta type OS=Rattus norvegicus GN=Psmb5 PE=3 SV=1	1	1	1.49657	synaptic	non-synaptic	18535	19838.4	22293	14306.8	13967.7	12262.4
Mtch1 protein OS=Rattus norvegicus GN=Mtch1 PE=2 SV=1	5	5	1.49715	synaptic	non-synaptic	449168	441465	421913	286770	291167	298760
Ornithine aminotransferase, mitochondrial n=1 Tax=Rattus norvegicus RepID=OAT_RAT	6	6	1.5015	synaptic	non-synaptic	1.30783e+06	1.28961e+06	1.30636e+06	887110	878675	834150
4-aminobutyrate aminotransferase, mitochondrial n=1 Tax=Rattus norvegicus RepID=GABT_RAT	26	26	1.5037	synaptic	non-synaptic	2.43492e+07	2.45077e+07	2.33743e+07	1.64959e+07	1.58338e+07	1.57059e+07
Cd200 molecule OS=Rattus norvegicus GN=Cd200 PE=2 SV=1	2	2	1.50502	synaptic	non-synaptic	233156	245349	216773	158518	141127	162329
Acid ceramidase OS=Rattus norvegicus GN=Asah1 PE=2 SV=1	1	1	1.50697	synaptic	non-synaptic	27286.2	18121.7	20128.2	14752	13970.8	14765.9
Integrin beta OS=Rattus norvegicus GN=Itgb8 PE=2 SV=1	1	1	1.5078	synaptic	non-synaptic	28178.2	29308.6	34617.1	21489.6	19372.8	20222.4
A-kinase anchor protein 7 isoforms delta and gamma OS=Rattus norvegicus GN=Akap7 PE=1 SV=1	1	1	1.51035	non-synaptic	synaptic	28805.9	21283.6	19946.8	36572.8	36030	33176.9
Protein Ptprd (Fragment) OS=Rattus norvegicus GN=Ptprd PE=1 SV=1	3	3	1.51037	synaptic	non-synaptic	242707	228108	247790	154000	154945	166836
Propionyl-CoA carboxylase beta chain, mitochondrial n=1 Tax=Rattus norvegicus RepID=PCCB_RAT	3	3	1.51075	non-synaptic	synaptic	112181	108281	121151	170929	177769	167395
Protein LOC500420 OS=Rattus norvegicus GN=LOC500420 PE=4 SV=1	2	2	1.51325	synaptic	non-synaptic	351320	267550	290141	210840	187444	202417
NADH dehydrogenase [ubiquinone] 1 alpha subcomplex assembly factor 4 OS=Rattus norvegicus GN=Ndufaf4 PE=1 SV=1	1	1	1.51537	synaptic	non-synaptic	64285.5	98158.2	70472	55843.9	51128.5	46729.7
Ahcy protein OS=Rattus norvegicus GN=Ahcy PE=2 SV=1	5	5	1.51817	synaptic	non-synaptic	273103	291881	276013	189727	183465	180763
Importin subunit beta-1 OS=Rattus norvegicus GN=Kpnb1 PE=4 SV=1	5	5	1.51935	non-synaptic	synaptic	129995	134071	142951	207628	202668	208104
Ubiquinone biosynthesis protein COQ9, mitochondrial OS=Rattus norvegicus GN=Coq9 PE=2 SV=2	1	1	1.52069	synaptic	non-synaptic	19687.9	18909.6	19783.1	15158.1	12651	10581.6
Isoform B of Calcium/calmodulin-dependent protein kinase type II subunit gamma n=1 Tax=Rattus norvegicus RepID=P11730-2	7	7	1.52159	synaptic	non-synaptic	924590	979086	932435	637463	605851	620598
Mitochondrial dicarboxylate carrier n=1 Tax=Rattus norvegicus RepID=O89035_RAT	2	2	1.52326	synaptic	non-synaptic	191909	197502	208492	130145	127893	134478
Actin-related protein 2/3 complex subunit 5-like protein OS=Rattus norvegicus GN=Arpc5l PE=1 SV=2	1	1	1.52499	non-synaptic	synaptic	57965.6	59411.3	61314.6	86844.9	90060.3	95597.1
Cytosolic acyl coenzyme A thioester hydrolase (Fragment) OS=Rattus norvegicus GN=Acot7 PE=4 SV=1	3	3	1.52536	synaptic	non-synaptic	438506	520720	432650	301756	293736	316995
ADP/ATP translocase 2 n=1 Tax=Rattus norvegicus RepID=ADT2_RAT	7	7	1.52611	synaptic	non-synaptic	6.84129e+06	6.95135e+06	6.29309e+06	4.49509e+06	4.33145e+06	4.33485e+06
Actin, cytoplasmic 2 (Gamma-actin). n=1 Tax=Rattus norvegicus RepID=UPI0002AB881E	23	23	1.52751	synaptic	non-synaptic	1.54669e+08	1.5553e+08	1.44543e+08	1.00138e+08	9.90358e+07	9.85271e+07
Uncharacterized protein OS=Rattus norvegicus PE=2 SV=1	2	2	1.52761	synaptic	non-synaptic	20407.2	20706.7	22821.8	15642.6	11441.9	14769
Pyruvate carboxylase, mitochondrial n=1 Tax=Rattus norvegicus RepID=PYC_RAT	19	19	1.52851	synaptic	non-synaptic	3.48402e+06	3.70141e+06	3.52079e+06	2.35633e+06	2.33988e+06	2.30815e+06
LOC683667 protein OS=Rattus norvegicus GN=Sri PE=2 SV=1	1	1	1.53091	synaptic	non-synaptic	55006.4	58622.1	52255	38682	33328.7	36345.8
Sphingomyelin phosphodiesterase 3 OS=Rattus norvegicus GN=Smpd3 PE=4 SV=1	1	1	1.53189	synaptic	non-synaptic	12975.5	16993.7	15496.5	9136.74	8999.3	11543.5
Acyl-CoA thioesterase 2 OS=Rattus norvegicus GN=Acot2 PE=2 SV=1	1	1	1.53312	synaptic	non-synaptic	49908.4	44763.2	50915	31821.5	31276.3	31863.2
NADH dehydrogenase [ubiquinone] iron-sulfur protein 4, mitochondrial OS=Rattus norvegicus GN=Ndufs4 PE=1 SV=1	7	7	1.53344	synaptic	non-synaptic	1.71775e+06	1.83391e+06	1.65234e+06	1.0672e+06	1.17566e+06	1.15083e+06
Syntaxin-1B OS=Rattus norvegicus GN=Stx1b PE=1 SV=1	11	11	1.53348	synaptic	non-synaptic	7.41113e+06	7.571e+06	6.70631e+06	4.88085e+06	4.63139e+06	4.63104e+06
Antimicrobial peptide ABC superfamily ATP binding cassette transporter, permease protein n=8 Tax=root RepID=C2GTC3_BIFLN	1	1	1.53367	synaptic	non-synaptic	32421.9	25686.4	22519.9	17383.1	17200.6	17988.3
NAD kinase domain-containing protein 1, mitochondrial OS=Rattus norvegicus GN=Nadkd1 PE=2 SV=1	1	1	1.53387	synaptic	non-synaptic	62297.5	66167.8	66604.2	42149.3	40080.9	44944.6
LRP16 protein OS=Rattus norvegicus GN=Macrod1 PE=4 SV=1	2	2	1.53632	synaptic	non-synaptic	111590	103010	115926	71301.9	70916.6	72922.8
Succinyl-CoA ligase [ADP/GDP-forming] subunit alpha, mitochondrial OS=Rattus norvegicus GN=Suclg1 PE=2 SV=2	9	9	1.53711	synaptic	non-synaptic	4.51838e+06	4.70693e+06	4.12558e+06	2.91882e+06	2.89083e+06	2.87607e+06
Malate dehydrogenase, mitochondrial n=1 Tax=Rattus norvegicus RepID=MDHM_RAT	24	24	1.53858	synaptic	non-synaptic	9.4566e+07	9.64295e+07	9.13282e+07	6.11706e+07	6.10333e+07	6.12918e+07
Kinesin heavy chain isoform 5A OS=Rattus norvegicus GN=Kif5a PE=2 SV=1	3	3	1.53863	synaptic	non-synaptic	161599	148107	129121	102662	89227.1	93317.2
Protein phosphatase 1 regulatory subunit 1B OS=Rattus norvegicus GN=Ppp1r1b PE=2 SV=1	2	2	1.54053	non-synaptic	synaptic	206542	206479	198737	339733	307446	295255
Enoyl-CoA delta isomerase 2, mitochondrial OS=Rattus norvegicus GN=Eci2 PE=1 SV=1	2	2	1.54129	synaptic	non-synaptic	126134	128290	118033	79541	78350.4	83761.4
COX15 homolog, cytochrome c oxidase assembly protein (Yeast), isoform CRA_a OS=Rattus norvegicus GN=Cox15 PE=3 SV=1	1	1	1.54171	non-synaptic	synaptic	25048.1	22164.1	32862.3	37903	39214.5	46333.7
Mitochondrial import receptor subunit TOM22 homolog OS=Rattus norvegicus GN=Tomm22 PE=1 SV=1	3	3	1.54434	synaptic	non-synaptic	863586	877662	800149	615383	512946	517287
Protein Rab5b OS=Rattus norvegicus GN=Rab5b PE=2 SV=1	2	2	1.55153	synaptic	non-synaptic	252364	276155	259530	168578	161506	177832
Lysosome-associated membrane glycoprotein 1 OS=Rattus norvegicus GN=Lamp1 PE=2 SV=1	1	1	1.55296	synaptic	non-synaptic	155207	167599	150232	105846	97605.4	101152
Mitofusin-2 OS=Rattus norvegicus GN=Mfn2 PE=2 SV=1	5	5	1.55503	synaptic	non-synaptic	210760	192279	207435	118594	139577	134410
Protein kinase C and casein kinase substrate in neurons protein 1 OS=Rattus norvegicus GN=Pacsin1 PE=2 SV=1	18	18	1.55563	non-synaptic	synaptic	3.26995e+06	3.27072e+06	2.94402e+06	5.07256e+06	4.86456e+06	4.81755e+06
Protein LOC100361295 OS=Rattus norvegicus GN=LOC100361295 PE=4 SV=1	3	3	1.55905	synaptic	non-synaptic	164175	156912	146709	108679	103296	88076.4
Proline synthetase co-transcribed (Predicted) OS=Rattus norvegicus GN=Prosc PE=3 SV=1	1	1	1.56029	synaptic	non-synaptic	48968.5	47395.6	57502.5	33727	32857.7	32029.4
Protein S100-A1 n=1 Tax=Rattus norvegicus RepID=S10A1_RAT	1	1	1.56042	synaptic	non-synaptic	84971.4	95277.6	100944	61971.4	59492.8	58739.7
Plasminogen receptor (KT) OS=Rattus norvegicus GN=Plgrkt PE=1 SV=1	1	1	1.56126	synaptic	non-synaptic	55590.2	61762.5	51801	40001.3	37581.1	30761.7
Protein Sf3a1 OS=Rattus norvegicus GN=Sf3a1 PE=4 SV=1	1	1	1.56314	synaptic	non-synaptic	35555.3	35629.2	28333.3	24057.8	21473.1	18134.6
STE20/SPS1-related proline-alanine-rich protein kinase n=1 Tax=Rattus norvegicus RepID=STK39_RAT	1	1	1.56375	synaptic	non-synaptic	80740.2	77483.7	105473	58588	56142.4	53900.7
Transcription elongation factor B polypeptide 2 (Fragment) OS=Rattus norvegicus GN=Tceb2 PE=2 SV=1	1	1	1.56419	synaptic	non-synaptic	94355.5	99701.5	94029.8	58383.5	58620.4	67171.9
Calpain small subunit 1 OS=Rattus norvegicus GN=Capns1 PE=2 SV=1	3	3	1.56492	synaptic	non-synaptic	69306.3	69278.8	85012.7	52510	46439.1	43932.6
Excitatory amino acid transporter 2 (Fragment) OS=Rattus norvegicus GN=Slc1a2 PE=2 SV=1	10	10	1.56691	non-synaptic	synaptic	8.03724e+06	8.06328e+06	9.05763e+06	1.21542e+07	1.29365e+07	1.43298e+07
Nuclear migration protein nudC n=2 Tax=Rattus norvegicus RepID=NUDC_RAT	1	1	1.56826	non-synaptic	synaptic	26308	25717.7	23541.6	38371.5	38935.7	41201.7
NADH dehydrogenase (Ubiquinone) 1 alpha subcomplex, 2 (Predicted) OS=Rattus norvegicus GN=Ndufa2 PE=4 SV=1	5	5	1.56848	synaptic	non-synaptic	1.64728e+06	1.75326e+06	1.53675e+06	1.05565e+06	1.05751e+06	1.03466e+06
Kynurenine--oxoglutarate transaminase 3 OS=Rattus norvegicus GN=Ccbl2 PE=2 SV=1	2	2	1.57025	synaptic	non-synaptic	71424.8	68628	74771.3	48353.3	45810.9	42644.5
60S ribosomal protein L11 (Fragment) OS=Rattus norvegicus GN=Rpl11 PE=3 SV=1	1	1	1.57032	synaptic	non-synaptic	74098.5	58733.2	62052.9	38168.2	39836.4	46100.1
Beta-glo OS=Rattus norvegicus GN=Hbb-b1 PE=2 SV=1	1	1	1.57048	non-synaptic	synaptic	42822.1	62213.5	56515.1	74422.6	89358.6	89931.2
ATP synthase subunit beta OS=Rattus norvegicus GN=Atp5b PE=3 SV=1	39	39	1.57103	synaptic	non-synaptic	2.09453e+08	2.14016e+08	1.96941e+08	1.32682e+08	1.29559e+08	1.32666e+08
Gamma-enolase n=1 Tax=Rattus norvegicus RepID=ENOG_RAT	17	17	1.57134	non-synaptic	synaptic	7.58855e+06	7.17113e+06	8.01519e+06	1.14226e+07	1.19871e+07	1.23775e+07
UPI0000DA1C47 related cluster n=2 Tax=Rattus norvegicus RepID=UPI0000DA1C47	3	3	1.57207	synaptic	non-synaptic	713268	693194	880152	488310	491929	474287
Protein RGD1309188 OS=Rattus norvegicus GN=RGD1309188 PE=4 SV=1	1	1	1.57258	synaptic	non-synaptic	53127.2	59645.4	57938.2	40193.1	35660.1	32701.5
Proline rich membrane protein OS=Rattus norvegicus GN=Shisa4 PE=2 SV=1	1	1	1.5745	synaptic	non-synaptic	58137.9	61592.2	51346.8	39104.6	35848.1	33701.8
Lipid phosphate phosphatase-related protein type 4 OS=Rattus norvegicus GN=Lppr4 PE=4 SV=1	1	1	1.57643	non-synaptic	synaptic	6998.68	7835.03	9210.71	13817.6	12809.3	11277.4
PRA1 family protein 3 OS=Rattus norvegicus GN=Arl6ip5 PE=1 SV=1	2	2	1.57659	synaptic	non-synaptic	199076	200745	195152	126724	123631	127023
Protein Pck2 (Fragment) OS=Rattus norvegicus GN=Pck2 PE=2 SV=1	9	9	1.57688	synaptic	non-synaptic	592729	609599	568350	385676	370822	366403
ADP/ATP translocase 1 OS=Rattus norvegicus GN=Slc25a4 PE=2 SV=1	18	18	1.57713	synaptic	non-synaptic	7.14821e+07	7.5771e+07	6.22964e+07	4.60661e+07	4.41551e+07	4.26467e+07
Vesicle-associated membrane protein 1 (Fragment) OS=Rattus norvegicus GN=Vamp1 PE=2 SV=1	1	1	1.57799	non-synaptic	synaptic	125683	109496	112584	178685	172236	197844
Protein Snip OS=Rattus norvegicus GN=Snip PE=2 SV=1	4	4	1.57808	synaptic	non-synaptic	510253	495046	505514	311863	320798	324713
Malate dehydrogenase, cytoplasmic n=1 Tax=Rattus norvegicus RepID=MDHC_RAT	6	6	1.57818	non-synaptic	synaptic	4.06817e+06	4.15903e+06	3.88168e+06	6.5368e+06	6.44098e+06	6.13216e+06
Copine 5 protein OS=Rattus norvegicus GN=Cpne5 PE=2 SV=1	1	1	1.57911	non-synaptic	synaptic	18837	18229.7	21324.1	24206.3	30935.4	37063.5
ATP synthase subunit f, mitochondrial OS=Rattus norvegicus GN=Atp5j2 PE=1 SV=1	3	3	1.57928	synaptic	non-synaptic	5.13594e+06	5.17112e+06	4.61388e+06	3.16991e+06	3.06637e+06	3.21167e+06
Protein tweety homolog 1 OS=Rattus norvegicus GN=Ttyh1 PE=2 SV=1	4	4	1.57985	non-synaptic	synaptic	186792	183011	182982	293785	288108	291426
Pyruvate kinase isozymes M1/M2 n=1 Tax=Rattus norvegicus RepID=KPYM_RAT	32	32	1.58219	non-synaptic	synaptic	1.11727e+07	1.1399e+07	1.12756e+07	1.75926e+07	1.7771e+07	1.81892e+07
Sn1-specific diacylglycerol lipase alpha OS=Rattus norvegicus GN=Dagla PE=2 SV=1	1	1	1.58275	non-synaptic	synaptic	8848.29	9710.47	9058.98	13960.8	13515.7	16235.5
ArsA arsenite transporter, ATP-binding, homolog 1 (Bacterial) OS=Rattus norvegicus GN=Asna1 PE=4 SV=1	1	1	1.58373	non-synaptic	synaptic	18805.7	22990.7	17275.9	32297.7	28975.9	32280.9
6-phosphogluconate dehydrogenase, decarboxylating (Fragment) OS=Rattus norvegicus GN=Kif1b PE=2 SV=1	2	2	1.58477	non-synaptic	synaptic	33873.2	27863.3	40009.1	50715.3	56653.6	53874.2
Fatty acid synthase n=1 Tax=Rattus norvegicus RepID=FAS_RAT	18	18	1.58538	synaptic	non-synaptic	1.19535e+06	1.1562e+06	1.22577e+06	758403	737090	760956
Homer protein homolog 1 OS=Rattus norvegicus GN=Homer1 PE=1 SV=2	4	4	1.58572	synaptic	non-synaptic	433454	424506	422954	277246	261564	268972
Neural cell adhesion molecule 1 (Fragment) OS=Rattus norvegicus GN=Ncam1 PE=2 SV=1	2	2	1.58952	non-synaptic	synaptic	44640.7	45394	47977.5	59001	72731.6	87640.5
Calcium/calmodulin-dependent protein kinase type II subunit alpha OS=Rattus norvegicus GN=Camk2a PE=1 SV=1	25	25	1.59044	synaptic	non-synaptic	4.87872e+07	4.96698e+07	4.7584e+07	3.11718e+07	3.04703e+07	3.01822e+07
Calpain-2 catalytic subunit n=2 Tax=Rattus norvegicus RepID=CAN2_RAT	2	2	1.5933	synaptic	non-synaptic	51111	59332.8	56268.2	38345.6	35646.1	30641.1
Guanine nucleotide-binding protein subunit beta-4 n=2 Tax=Rattus norvegicus RepID=GBB4_RAT	2	2	1.59421	synaptic	non-synaptic	237228	248198	266188	158330	153035	160101
LanC-like protein 1 OS=Rattus norvegicus GN=Lancl1 PE=2 SV=2	5	5	1.59499	synaptic	non-synaptic	453653	460618	486925	299485	294496	284515
Heat shock factor-binding protein 1 OS=Rattus norvegicus GN=Hsbp1 PE=3 SV=1	1	1	1.59528	synaptic	non-synaptic	438054	413402	374006	262025	252219	253938
Protein Ncam2 (Fragment) OS=Rattus norvegicus GN=Ncam2 PE=2 SV=1	6	6	1.59547	synaptic	non-synaptic	673138	665119	609045	417211	397589	405720
Ras-related protein Rab-3C OS=Rattus norvegicus GN=Rab3c PE=1 SV=1	3	3	1.59958	non-synaptic	synaptic	176420	172743	171982	272351	285314	275945
NADH dehydrogenase (Ubiquinone) Fe-S protein 3 (Predicted), isoform CRA_c OS=Rattus norvegicus GN=Ndufs3 PE=3 SV=1	8	8	1.5997	synaptic	non-synaptic	4.44167e+06	4.56439e+06	4.31598e+06	2.79617e+06	2.70822e+06	2.82344e+06
Glutaminase kidney isoform, mitochondrial n=1 Tax=Rattus norvegicus RepID=GLSK_RAT	23	23	1.60073	synaptic	non-synaptic	1.07845e+07	1.061e+07	1.02635e+07	6.537e+06	6.5742e+06	6.66607e+06
Dynamin-1 n=1 Tax=Rattus norvegicus RepID=DYN1_RAT	41	41	1.60118	synaptic	non-synaptic	2.5312e+07	2.58859e+07	2.41173e+07	1.62015e+07	1.54987e+07	1.53372e+07
Sodium/potassium/calcium exchanger 2 n=1 Tax=Rattus norvegicus RepID=NCKX2_RAT	2	2	1.60138	non-synaptic	synaptic	35050.3	36702.3	30094.4	50868.2	51620	60607.2
Dynactin subunit 4 OS=Rattus norvegicus GN=Dctn4 PE=2 SV=1	2	2	1.60292	synaptic	non-synaptic	194288	176634	260258	116338	136795	140635
Sodium- and chloride-dependent GABA transporter 3 n=1 Tax=Rattus norvegicus RepID=S6A11_RAT	3	3	1.60317	non-synaptic	synaptic	319968	335412	288774	542166	487338	484134
Protein Sec3l1 (Fragment) OS=Rattus norvegicus GN=Sec3l1 PE=2 SV=1	1	1	1.60327	synaptic	non-synaptic	30662.8	36524.4	26890	16660.1	18757.3	23260.9
UPI0000DA26DC related cluster n=1 Tax=Rattus norvegicus RepID=UPI0000DA26DC	4	4	1.60337	synaptic	non-synaptic	189620	195456	153897	116366	105146	114638
Stress-70 protein, mitochondrial OS=Rattus norvegicus GN=Hspa9 PE=2 SV=1	26	26	1.60536	synaptic	non-synaptic	9.23224e+06	9.2963e+06	8.88709e+06	5.73654e+06	5.68256e+06	5.65841e+06
Long-chain-fatty-acid--CoA ligase 1 n=1 Tax=Rattus norvegicus RepID=ACSL1_RAT	3	3	1.60903	synaptic	non-synaptic	114825	132167	116551	79834.6	75305.4	70799.5
AP-2 complex subunit alpha-2 OS=Rattus norvegicus GN=Ap2a2 PE=2 SV=1	22	22	1.61011	non-synaptic	synaptic	2.98622e+06	3.04093e+06	3.18292e+06	4.86144e+06	4.94177e+06	5.02598e+06
Succinate dehydrogenase [ubiquinone] flavoprotein subunit, mitochondrial OS=Rattus norvegicus GN=Sdha PE=4 SV=1	20	20	1.61109	synaptic	non-synaptic	1.06062e+07	1.03932e+07	1.05062e+07	6.47636e+06	6.46369e+06	6.61541e+06
Elongation factor Ts, mitochondrial OS=Rattus norvegicus GN=Tsfm PE=2 SV=1	3	3	1.612	synaptic	non-synaptic	473576	496826	481918	301156	306413	293374
NADH dehydrogenase (Ubiquinone) 1 alpha subcomplex, 6 (B14) (Predicted) OS=Rattus norvegicus GN=Ndufa6 PE=4 SV=1	3	3	1.61285	synaptic	non-synaptic	842296	814439	926587	503804	525804	572109
Guanine nucleotide-binding protein G(I)/G(S)/G(T) subunit beta-1 OS=Rattus norvegicus GN=Gnb1 PE=1 SV=4	6	6	1.61421	synaptic	non-synaptic	1.74138e+07	1.71267e+07	1.72085e+07	1.18831e+07	1.03533e+07	9.82203e+06
NADH-cytochrome b5 reductase 3 n=1 Tax=Rattus norvegicus RepID=NB5R3_RAT	4	4	1.61459	synaptic	non-synaptic	400606	404629	412320	253849	253691	246553
Dihydrolipoyl dehydrogenase, mitochondrial OS=Rattus norvegicus GN=Dld PE=1 SV=1	22	22	1.61624	synaptic	non-synaptic	1.59597e+07	1.65178e+07	1.52137e+07	1.01288e+07	9.82147e+06	9.55723e+06
Amine oxidase [flavin-containing] B OS=Rattus norvegicus GN=Maob PE=2 SV=1	9	9	1.61666	synaptic	non-synaptic	1.51638e+06	1.54294e+06	1.38794e+06	964918	895899	890083
Protein Pitrm1 OS=Rattus norvegicus GN=Pitrm1 PE=2 SV=1	1	1	1.61751	synaptic	non-synaptic	10954.1	7313.92	8929.92	5152.29	5268.69	6393.66
UPI0002AB92B9 related cluster n=1 Tax=Rattus norvegicus RepID=UPI0002AB92B9	1	1	1.61803	synaptic	non-synaptic	155843	147711	172999	94724.4	104971	94830.7
DnaJ (Hsp40) homolog, subfamily A, member 2 OS=Rattus norvegicus GN=Dnaja2 PE=2 SV=1	1	1	1.61966	synaptic	non-synaptic	113818	117943	119434	82993.2	71917.9	61921.1
60S ribosomal protein L18 (Fragment) OS=Rattus norvegicus GN=Rpl18 PE=2 SV=1	2	2	1.62014	synaptic	non-synaptic	96088.1	91268.8	82427.7	56093.4	54585.6	55839.9
Aconitate hydratase, mitochondrial (Fragment) OS=Rattus norvegicus GN=Aco2 PE=2 SV=1	40	40	1.62189	synaptic	non-synaptic	5.81686e+07	5.84987e+07	5.47356e+07	3.64401e+07	3.48846e+07	3.43565e+07
Phosphoglycerate kinase 1 n=1 Tax=Rattus norvegicus RepID=PGK1_RAT	17	17	1.62193	non-synaptic	synaptic	3.98454e+06	4.00461e+06	3.99725e+06	6.2738e+06	6.44432e+06	6.72304e+06
RAB8B, member RAS oncogene family OS=Rattus norvegicus GN=Rab8b PE=2 SV=1	1	1	1.62243	synaptic	non-synaptic	93381.4	96058.9	83698	57657.6	58679.2	52015
60 kDa heat shock protein, mitochondrial OS=Rattus norvegicus GN=Hspd1 PE=1 SV=1	35	35	1.62261	synaptic	non-synaptic	2.73191e+07	2.7934e+07	2.44174e+07	1.70488e+07	1.6244e+07	1.58076e+07
ATP synthase subunit alpha, mitochondrial n=1 Tax=Rattus norvegicus RepID=ATPA_RAT	47	47	1.62272	synaptic	non-synaptic	1.50296e+08	1.53018e+08	1.35938e+08	9.19515e+07	8.97841e+07	8.89527e+07
Aquaporin-4 (Fragment) OS=Rattus norvegicus GN=Aqp4 PE=2 SV=1	2	2	1.62403	non-synaptic	synaptic	366543	384075	462725	571507	659678	739317
Succinyl-CoA:3-ketoacid coenzyme A transferase 1, mitochondrial OS=Rattus norvegicus GN=Oxct1 PE=1 SV=1	12	12	1.62407	synaptic	non-synaptic	2.8647e+06	2.87494e+06	2.6328e+06	1.7131e+06	1.76193e+06	1.68018e+06
MOSC domain-containing protein 2, mitochondrial n=1 Tax=Rattus norvegicus RepID=MOSC2_RAT	2	2	1.62451	synaptic	non-synaptic	86910.1	90526.9	75054.6	54707.6	52733.7	47985.2
Malic enzyme (Fragment) OS=Rattus norvegicus GN=Me3 PE=2 SV=1	11	11	1.62472	non-synaptic	synaptic	1.49084e+06	1.43526e+06	1.60842e+06	2.47821e+06	2.50334e+06	2.38578e+06
Uncharacterized protein OS=Rattus norvegicus PE=4 SV=1	1	1	1.62514	synaptic	non-synaptic	418129	438383	395195	275099	244721	250394
Uncharacterized protein OS=Rattus norvegicus PE=4 SV=1	5	5	1.62551	synaptic	non-synaptic	1.24686e+06	1.34526e+06	1.09293e+06	770833	749674	746509
Isoform 2 of Tropomyosin alpha-3 chain n=1 Tax=Rattus norvegicus RepID=Q63610-2	1	1	1.62552	non-synaptic	synaptic	37711.9	38796.2	34406.1	52299.4	52778.6	75215.2
MOB-like protein phocein OS=Rattus norvegicus GN=Mob4 PE=1 SV=1	1	1	1.6263	synaptic	non-synaptic	23415.6	23111.5	35103.4	17212.9	15813.9	17167.3
Prostate leucine zipper variant 2 OS=Rattus norvegicus GN=Tpd52 PE=2 SV=1	2	2	1.62698	synaptic	non-synaptic	139921	131965	124933	85196	78401.6	80301.6
3'(2'),5'-bisphosphate nucleotidase 1 OS=Rattus norvegicus GN=Bpnt1 PE=1 SV=1	6	6	1.62881	synaptic	non-synaptic	665110	702293	645257	417823	420895	396945
Coiled-coil-helix-coiled-coil-helix domain containing 3 (Predicted), isoform CRA_a OS=Rattus norvegicus GN=Chchd3 PE=4 SV=1	6	6	1.63209	synaptic	non-synaptic	717649	681658	667708	404885	420814	440786
Oligodendrocyte-myelin glycoprotein OS=Rattus norvegicus GN=Omg PE=2 SV=1	5	5	1.63775	synaptic	non-synaptic	2.07e+06	2.09157e+06	2.13171e+06	1.30583e+06	1.30056e+06	1.23625e+06
Glyceraldehyde-3-phosphate dehydrogenase OS=Rattus norvegicus GN=RGD1560797 PE=3 SV=1	12	12	1.63802	synaptic	non-synaptic	2.83853e+07	2.79275e+07	2.80315e+07	1.72162e+07	1.67992e+07	1.7476e+07
Beta-adducin OS=Rattus norvegicus GN=Add2 PE=4 SV=1	3	3	1.64074	synaptic	non-synaptic	338359	365467	381925	220885	222951	217910
Astrocytic phosphoprotein PEA-15 OS=Rattus norvegicus GN=Pea15 PE=1 SV=1	2	2	1.64375	synaptic	non-synaptic	197466	188949	177515	121634	115578	105864
Flotillin-2 OS=Rattus norvegicus GN=Flot2 PE=2 SV=1	1	1	1.64551	synaptic	non-synaptic	55087.3	54804	59425.8	37131.3	30590.7	35174.7
Cell adhesion molecule 3 OS=Rattus norvegicus GN=Cadm3 PE=2 SV=1	5	5	1.64564	synaptic	non-synaptic	1.63958e+06	1.56776e+06	1.44261e+06	970558	898042	957016
Leucine-rich PPR motif-containing protein, mitochondrial OS=Rattus norvegicus GN=Lrpprc PE=2 SV=1	13	13	1.64752	synaptic	non-synaptic	954253	913528	880990	559287	547230	561912
Bleomycin hydrolase OS=Rattus norvegicus GN=Blmh PE=2 SV=1	1	1	1.64767	synaptic	non-synaptic	69695.9	74043.2	63623.5	41306.6	40316	44229.1
Protein unc-13 homolog A n=1 Tax=Rattus norvegicus RepID=UN13A_RAT	3	3	1.6483	non-synaptic	synaptic	65545.9	70576.8	66717	101124	114630	118587
Glutathione S-transferase omega-1 OS=Rattus norvegicus GN=Gsto1 PE=2 SV=1	3	3	1.65	non-synaptic	synaptic	38184	37627.1	37837.2	60400.7	63865.3	63254.3
3-hydroxyisobutyrate dehydrogenase, mitochondrial n=1 Tax=Rattus norvegicus RepID=3HIDH_RAT	7	7	1.65124	synaptic	non-synaptic	1.52397e+06	1.46756e+06	1.51547e+06	871153	908495	949820
Protein kinase, cAMP-dependent, regulatory, type 2, alpha, isoform CRA_a OS=Rattus norvegicus GN=Prkar2a PE=4 SV=1	3	3	1.65177	non-synaptic	synaptic	54466.3	56282.7	56396.7	91896	96864.4	87325.7
Inactive hydroxysteroid dehydrogenase-like protein 1 OS=Rattus norvegicus GN=Hsdl1 PE=2 SV=1	2	2	1.65561	synaptic	non-synaptic	105218	109015	97306.7	59687.7	60326.3	68157.7
NADH dehydrogenase (Ubiquinone) Fe-S protein 5 OS=Rattus norvegicus GN=LOC100361505 PE=4 SV=1	4	4	1.65725	synaptic	non-synaptic	919343	966646	819402	548537	538837	545085
Electron transfer flavoprotein-ubiquinone oxidoreductase, mitochondrial OS=Rattus norvegicus GN=Etfdh PE=2 SV=1	3	3	1.65797	synaptic	non-synaptic	151762	153956	133211	91212.4	85037.6	88489.7
Acyl-CoA thioesterase 9 OS=Rattus norvegicus GN=Acot9 PE=2 SV=1	10	10	1.65825	synaptic	non-synaptic	989352	992034	976919	588642	589893	605452
Alpha-actinin-4 OS=Rattus norvegicus GN=Actn4 PE=1 SV=2	3	3	1.65897	non-synaptic	synaptic	59547	65222.8	73425.3	98441.1	113212	117147
Calcium/calmodulin-dependent protein kinase II, beta, isoform CRA_a OS=Rattus norvegicus GN=Camk2b PE=4 SV=1	13	13	1.65954	synaptic	non-synaptic	8.95717e+06	8.73245e+06	9.39343e+06	5.29718e+06	5.44561e+06	5.57678e+06
Pyruvate dehydrogenase E1 component subunit beta, mitochondrial n=1 Tax=Rattus norvegicus RepID=ODPB_RAT	15	15	1.66061	synaptic	non-synaptic	2.07686e+07	2.21396e+07	1.97791e+07	1.30659e+07	1.24076e+07	1.22761e+07
Tropomyosin 1, alpha, isoform CRA_n OS=Rattus norvegicus GN=Tpm1 PE=3 SV=1	1	1	1.66076	non-synaptic	synaptic	59388.8	69219.9	57601.1	100757	109048	99445.1
Phosphate carrier protein, mitochondrial OS=Rattus norvegicus GN=Slc25a3 PE=3 SV=1	13	13	1.6614	synaptic	non-synaptic	1.97798e+07	1.9537e+07	1.80028e+07	1.191e+07	1.1463e+07	1.11278e+07
Protein LOC679748 OS=Rattus norvegicus GN=LOC686548 PE=4 SV=1	1	1	1.66292	synaptic	non-synaptic	1.28975e+06	1.32828e+06	1.16726e+06	800240	714299	761749
Uncharacterized protein OS=Rattus norvegicus PE=4 SV=1	3	3	1.66397	non-synaptic	synaptic	134148	137821	126614	221035	222410	219784
Proteasome subunit alpha type OS=Rattus norvegicus GN=Psma7 PE=2 SV=1	1	1	1.66495	synaptic	non-synaptic	58723.6	48227.5	54002.2	35539.7	35694.3	25437.5
Phosphatidate cytidylyltransferase (Fragment) OS=Rattus norvegicus GN=Cds2 PE=2 SV=1	2	2	1.6674	synaptic	non-synaptic	343554	326468	309031	190627	189984	206563
Vesicle-associated membrane protein-associated protein A OS=Rattus norvegicus GN=Vapa PE=1 SV=3	7	7	1.66795	synaptic	non-synaptic	1.0962e+06	1.03996e+06	1.06846e+06	586405	659504	675376
Acylpyruvase FAHD1, mitochondrial (Fragment) OS=Rattus norvegicus GN=Fahd1 PE=2 SV=1	2	2	1.66847	synaptic	non-synaptic	550542	585073	605929	367420	357025	319353
Protein Afg3l2 OS=Rattus norvegicus GN=Afg3l2 PE=2 SV=1	9	9	1.66898	synaptic	non-synaptic	879407	837743	837013	538930	501337	490107
78 kDa glucose-regulated protein n=1 Tax=Rattus norvegicus RepID=GRP78_RAT	9	9	1.66929	synaptic	non-synaptic	1.565e+06	1.5947e+06	1.4382e+06	886952	918077	949378
Mitogen-activated protein kinase 1 OS=Rattus norvegicus GN=Mapk1 PE=4 SV=1	12	12	1.67046	non-synaptic	synaptic	811556	831639	888569	1.40431e+06	1.41326e+06	1.41164e+06
Alpha-aminoadipic semialdehyde dehydrogenase n=1 Tax=Rattus norvegicus RepID=AL7A1_RAT	7	7	1.6709	synaptic	non-synaptic	743800	710884	665940	435953	409534	423667
Ubiquitin carboxyl-terminal hydrolase isozyme L1 (Fragment) OS=Rattus norvegicus GN=Uchl1 PE=2 SV=1	9	9	1.67176	non-synaptic	synaptic	4.10976e+06	3.94348e+06	4.16004e+06	6.42015e+06	6.81483e+06	7.18266e+06
Reticulon-1 n=1 Tax=Rattus norvegicus RepID=RTN1_RAT	12	12	1.67225	synaptic	non-synaptic	2.78758e+06	2.74059e+06	2.56022e+06	1.69237e+06	1.56938e+06	1.57509e+06
Apolipoprotein E OS=Rattus norvegicus GN=Apoe PE=2 SV=1	6	6	1.67264	synaptic	non-synaptic	340414	314429	331644	186501	204639	198636
NADH dehydrogenase (Ubiquinone) Fe-S protein 8 (Predicted), isoform CRA_a OS=Rattus norvegicus GN=Ndufs8 PE=2 SV=1	7	7	1.67279	synaptic	non-synaptic	2.36543e+06	2.36888e+06	2.35717e+06	1.39931e+06	1.42106e+06	1.41894e+06
Protein Tmem189 (Fragment) OS=Rattus norvegicus GN=Tmem189 PE=2 SV=1	2	2	1.67351	non-synaptic	synaptic	167332	156139	175416	273210	271972	289712
JNK3 protein OS=Rattus norvegicus GN=Mapk10 PE=2 SV=1	1	1	1.67359	non-synaptic	synaptic	11736.1	11132.6	11233.2	19203.6	19191.3	18677.6
Ndufa7 protein OS=Rattus norvegicus GN=Ndufa7 PE=4 SV=1	4	4	1.67531	synaptic	non-synaptic	1.28913e+06	1.25405e+06	1.13663e+06	752219	750229	694046
Sodium/calcium exchanger 2 OS=Rattus norvegicus GN=Slc8a2 PE=2 SV=1	5	5	1.67644	synaptic	non-synaptic	697724	660857	655145	437988	392044	371163
Ubiquitin-conjugating enzyme E2 D3 (Fragment) OS=Rattus norvegicus GN=Ube2d3 PE=2 SV=1	1	1	1.6772	non-synaptic	synaptic	72844.5	73321.1	76864.7	124959	124749	124358
NADH dehydrogenase [ubiquinone] 1 alpha subcomplex subunit 9, mitochondrial OS=Rattus norvegicus GN=Ndufa9 PE=1 SV=2	11	11	1.67856	synaptic	non-synaptic	5.40314e+06	5.11389e+06	5.20044e+06	3.32395e+06	3.08646e+06	2.95327e+06
Abhydrolase domain-containing protein 16A OS=Rattus norvegicus GN=Abhd16a PE=2 SV=1	1	1	1.68211	synaptic	non-synaptic	27956.9	26121.5	28253.3	15767.4	12831.7	20346.4
Cytochrome b-c1 complex subunit 1, mitochondrial OS=Rattus norvegicus GN=Uqcrc1 PE=1 SV=1	20	20	1.68615	synaptic	non-synaptic	1.92844e+07	1.97345e+07	1.81167e+07	1.15118e+07	1.12004e+07	1.1173e+07
Palmitoyl-protein thioesterase 1 (Fragment) OS=Rattus norvegicus GN=Ppt1 PE=4 SV=1	5	5	1.68994	non-synaptic	synaptic	442313	396450	367782	682657	671028	685302
14-3-3 protein zeta/delta OS=Rattus norvegicus GN=Ywhaz PE=1 SV=1	9	9	1.69148	non-synaptic	synaptic	8.95858e+06	8.54305e+06	9.059e+06	1.50321e+07	1.50206e+07	1.4874e+07
Toll-interacting protein OS=Rattus norvegicus GN=Tollip PE=2 SV=1	2	2	1.69218	non-synaptic	synaptic	79132	74248.5	79698.9	128440	123677	142295
FUN14 domain-containing protein 1 OS=Rattus norvegicus GN=Fundc1 PE=2 SV=1	1	1	1.6934	synaptic	non-synaptic	36048.9	40583.5	52816.2	24275.4	25572.9	26594.6
Cytochrome c oxidase subunit 2 OS=Rattus leucopus GN=COX2 PE=3 SV=1	7	7	1.69378	synaptic	non-synaptic	8.63772e+06	8.88131e+06	7.76364e+06	5.12184e+06	4.83228e+06	4.97264e+06
S-formylglutathione hydrolase OS=Rattus norvegicus GN=Esd PE=1 SV=1	1	1	1.69456	non-synaptic	synaptic	89324.6	76252.2	114463	148075	169758	156711
Mitochondrial Rho GTPase 2 OS=Rattus norvegicus GN=Rhot2 PE=2 SV=1	1	1	1.69568	synaptic	non-synaptic	85945.2	74353	111106	50145.3	53706.4	56204.2
Growth factor receptor-bound protein 2 (Fragment) OS=Rattus norvegicus GN=Grb2 PE=2 SV=1	2	2	1.6976	non-synaptic	synaptic	81236.8	83387.6	107535	147815	155951	158252
Microtubule-associated protein 6 n=3 Tax=Rattus norvegicus RepID=MAP6_RAT	13	13	1.69783	synaptic	non-synaptic	3.32406e+06	3.30058e+06	2.92564e+06	1.91273e+06	1.90058e+06	1.81166e+06
ADP-ribosylation factor-like protein 1 OS=Rattus norvegicus GN=Arl1 PE=1 SV=1	1	1	1.69784	non-synaptic	synaptic	2995.9	3738.58	2325.7	4140.11	5615.52	5627.06
Catenin delta-2 OS=Rattus norvegicus GN=Ctnnd2 PE=2 SV=1	7	7	1.69786	non-synaptic	synaptic	102445	100401	94169.5	150427	172640	181225
Uncharacterized protein (Fragment) OS=Rattus norvegicus PE=2 SV=1	1	1	1.69844	synaptic	non-synaptic	25196.3	17298.9	18375.9	11173	12724.2	11942.2
6-phosphofructokinase OS=Rattus norvegicus GN=Pfkm PE=2 SV=1	10	10	1.69871	synaptic	non-synaptic	2.04377e+06	2.03636e+06	1.95073e+06	1.21905e+06	1.15158e+06	1.17964e+06
Protein disulfide-isomerase A3 n=1 Tax=Rattus norvegicus RepID=PDIA3_RAT	7	7	1.69969	synaptic	non-synaptic	749129	721551	710520	412570	416634	454091
Ethylmalonic encephalopathy 1 OS=Rattus norvegicus GN=Ethe1 PE=2 SV=1	1	1	1.70329	synaptic	non-synaptic	146323	185640	141569	98792.4	86473.2	92744.5
Protein Sh3bgrl3 OS=Rattus norvegicus GN=Sh3bgrl3 PE=4 SV=1	1	1	1.70372	non-synaptic	synaptic	41036.9	36220	57977.6	70012.1	80329.1	80060.5
Ras-related protein Rab-2A OS=Rattus norvegicus GN=Rab2a PE=2 SV=1	8	8	1.70546	synaptic	non-synaptic	1.46363e+06	1.3626e+06	1.35699e+06	865193	800989	786652
Cytoplasmic dynein 1 heavy chain 1 n=1 Tax=Rattus norvegicus RepID=DYHC1_RAT	48	48	1.70582	synaptic	non-synaptic	4.96511e+06	5.00505e+06	4.83547e+06	2.93919e+06	2.8612e+06	2.87911e+06
TID-1 short isoform OS=Rattus norvegicus GN=Dnaja3 PE=2 SV=1	4	4	1.70622	synaptic	non-synaptic	241566	229167	243441	133373	137920	147277
ADP-ribosylation factor 3 OS=Rattus norvegicus GN=Arf3 PE=1 SV=2	6	6	1.70624	non-synaptic	synaptic	1.41788e+06	1.4594e+06	1.40864e+06	2.51214e+06	2.41099e+06	2.3897e+06
NADH-ubiquinone oxidoreductase chain 5 OS=Rattus norvegicus GN=Mt-nd5 PE=2 SV=1	2	2	1.70654	synaptic	non-synaptic	558767	565224	533630	340087	310120	321125
Aldehyde dehydrogenase X, mitochondrial OS=Rattus norvegicus GN=Aldh1b1 PE=3 SV=1	3	3	1.70663	synaptic	non-synaptic	486388	480315	475207	293613	270888	280387
Prenylcysteine oxidase OS=Rattus norvegicus GN=Pcyox1 PE=1 SV=1	5	5	1.70835	synaptic	non-synaptic	639960	648075	692030	409678	381490	367885
Protein Ppp2r5e (Fragment) OS=Rattus norvegicus GN=Ppp2r5e PE=2 SV=1	1	1	1.70841	non-synaptic	synaptic	17184.7	18854.3	26929.4	36543.6	35643.1	35388.9
AP-1 complex subunit beta-1 OS=Rattus norvegicus GN=Ap1b1 PE=4 SV=1	6	6	1.71213	non-synaptic	synaptic	390203	385217	414451	678492	693226	665500
UPI0002AB8AAB related cluster n=1 Tax=Rattus norvegicus RepID=UPI0002AB8AAB	1	1	1.7122	synaptic	non-synaptic	97978	93827.5	106163	55885.4	56709.3	61431.9
14-3-3 protein eta OS=Rattus norvegicus GN=Ywhah PE=1 SV=2	9	9	1.71324	non-synaptic	synaptic	1.11003e+06	1.14745e+06	1.10742e+06	1.81859e+06	1.87902e+06	2.06727e+06
ELKS/Rab6-interacting/CAST family member 1 OS=Rattus norvegicus GN=Erc1 PE=2 SV=1	1	1	1.71324	non-synaptic	synaptic	27031.5	32996.9	24990.4	50308.1	45141.9	50208.2
14-3-3 protein beta/alpha n=2 Tax=Rattus norvegicus RepID=1433B_RAT	6	6	1.71561	non-synaptic	synaptic	1.36127e+06	1.38033e+06	1.44771e+06	2.39544e+06	2.49905e+06	2.29271e+06
Tumor protein D52-like 2, isoform CRA_b OS=Rattus norvegicus GN=Tpd52l2 PE=4 SV=1	3	3	1.71642	synaptic	non-synaptic	205089	207007	183453	109810	119398	117763
Endoplasmic reticulum resident protein 29 (Fragment) OS=Rattus norvegicus GN=Erp29 PE=4 SV=1	2	2	1.71688	synaptic	non-synaptic	147310	153684	173892	92411.4	91755.7	92431
Coiled-coil-helix-coiled-coil-helix domain-containing protein 6, mitochondrial OS=Rattus norvegicus GN=Chchd6 PE=2 SV=1	1	1	1.71809	synaptic	non-synaptic	270643	273827	258902	162137	160111	145347
Importin subunit alpha OS=Rattus norvegicus GN=Kpna6 PE=2 SV=1	1	1	1.71891	non-synaptic	synaptic	22887	24491.3	29103	45325.8	47137.1	39001.2
Proline-rich transmembrane protein 1 OS=Rattus norvegicus GN=Prrt1 PE=1 SV=2	1	1	1.72272	synaptic	non-synaptic	43802.2	51750	51135.1	25969.1	28899.8	30279.9
Protein Slc25a19 OS=Rattus norvegicus GN=Slc25a19 PE=2 SV=1	1	1	1.72501	synaptic	non-synaptic	14803	11043.4	15290.9	7634.37	8655.89	7557.2
Cytochrome c oxidase subunit 6A1, mitochondrial n=1 Tax=Rattus norvegicus RepID=CX6A1_RAT	1	1	1.72502	synaptic	non-synaptic	1.54218e+06	1.30795e+06	1.61056e+06	671359	854104	1.06041e+06
Protein Prodh OS=Rattus norvegicus GN=Prodh PE=4 SV=1	2	2	1.72565	non-synaptic	synaptic	17886.2	20922.8	19184.2	35202.8	30779.4	34093.8
NADH dehydrogenase [ubiquinone] iron-sulfur protein 2, mitochondrial n=1 Tax=Rattus norvegicus RepID=NDUS2_RAT	14	14	1.72674	synaptic	non-synaptic	6.53105e+06	6.67141e+06	6.3589e+06	3.87165e+06	3.75379e+06	3.70305e+06
F-box only protein 2 OS=Rattus norvegicus GN=Fbxo2 PE=4 SV=1	1	1	1.72702	non-synaptic	synaptic	30747.4	36346	38151.3	66502	60987.4	54270.8
Complement component 1 Q subcomponent-binding protein, mitochondrial n=1 Tax=Rattus norvegicus RepID=C1QBP_RAT	7	7	1.72827	synaptic	non-synaptic	5.02259e+06	4.91215e+06	4.93312e+06	2.89546e+06	2.93727e+06	2.77e+06
Uncharacterized protein OS=Rattus norvegicus PE=2 SV=1	1	1	1.7284	non-synaptic	synaptic	10625	11458	12626.9	20946.3	19445.6	19600.8
Protein LOC100360501 OS=Rattus norvegicus GN=LOC100360501 PE=2 SV=1	1	1	1.72963	non-synaptic	synaptic	11874.8	13629.8	13510	22919.7	23577.1	20984.2
Protein Cbx6 (Fragment) OS=Rattus norvegicus GN=Cbx6 PE=2 SV=1	3	3	1.73142	non-synaptic	synaptic	23232	22960.6	21955.8	39942	39030.6	39020.5
ORFIII-like polyprotein (Fragment) n=2 Tax=root RepID=Q6Y2I2_MUSPR	1	1	1.73195	non-synaptic	synaptic	50849.6	33565.3	26664.9	61761.9	67561.6	63061.1
Cytochrome b-c1 complex subunit 2, mitochondrial n=1 Tax=Rattus norvegicus RepID=QCR2_RAT	21	21	1.73221	synaptic	non-synaptic	2.18775e+07	2.14674e+07	2.17477e+07	1.24563e+07	1.24468e+07	1.26747e+07
Protein phosphatase 1E OS=Rattus norvegicus GN=Ppm1e PE=2 SV=1	1	1	1.73279	non-synaptic	synaptic	18572.8	29895.1	21715	37279.7	44550.7	39781.8
Neuronal membrane glycoprotein M6-a n=1 Tax=Rattus norvegicus RepID=GPM6A_RAT	3	3	1.73318	non-synaptic	synaptic	326795	316874	418069	471194	592903	776087
Protein Srgap3 (Fragment) OS=Rattus norvegicus GN=Srgap3 PE=2 SV=1	1	1	1.73394	non-synaptic	synaptic	8725.14	9278.5	12277.5	15034	16618.1	20853.6
Fam49b protein OS=Rattus norvegicus GN=Fam49b PE=2 SV=1	10	10	1.73548	synaptic	non-synaptic	1.25426e+06	1.27117e+06	1.16149e+06	746551	716881	661004
Acyl-CoA synthetase family member 2, mitochondrial n=1 Tax=Rattus norvegicus RepID=ACSF2_RAT	6	6	1.73616	non-synaptic	synaptic	230180	236678	243670	387205	410601	435780
Mitochondrial import inner membrane translocase subunit Tim13 OS=Rattus norvegicus GN=Timm13 PE=3 SV=1	3	3	1.7366	synaptic	non-synaptic	643257	666409	627898	366338	357434	391951
Hypoxanthine-guanine phosphoribosyltransferase OS=Rattus norvegicus GN=Hprt1 PE=2 SV=1	2	2	1.73734	non-synaptic	synaptic	17833.7	19690	17967.9	32585.6	32027.8	31794.5
Endophilin-B2 OS=Rattus norvegicus GN=Sh3glb2 PE=2 SV=1	6	6	1.73869	non-synaptic	synaptic	235257	253166	253811	431844	430281	428394
Secretogranin 2, isoform CRA_a OS=Rattus norvegicus GN=Scg2 PE=4 SV=1	2	2	1.73931	non-synaptic	synaptic	167118	170591	180966	326104	287363	288669
Dipeptidyl peptidase 2 OS=Rattus norvegicus GN=Dpp7 PE=1 SV=1	1	1	1.74092	non-synaptic	synaptic	14714.1	12661.7	13335.7	25760	23635.7	21479.9
Microtubule-associated protein OS=Rattus norvegicus GN=Mapt PE=2 SV=1	1	1	1.74203	non-synaptic	synaptic	233928	249482	265242	378477	454413	471284
Protein LOC100364994 OS=Rattus norvegicus GN=LOC100362685 PE=4 SV=1	2	2	1.74207	synaptic	non-synaptic	3.37536e+06	3.29873e+06	3.10487e+06	1.9306e+06	1.81553e+06	1.86729e+06
Eukaryotic initiation factor 4A-II OS=Rattus norvegicus GN=Eif4a2 PE=1 SV=1	1	1	1.74416	synaptic	non-synaptic	54334.4	43240.3	54468.9	26645.9	31023.6	29503.7
Transporter (Fragment) OS=Rattus norvegicus GN=Slc6a9 PE=2 SV=1	2	2	1.74448	synaptic	non-synaptic	508373	493646	381857	263896	256853	272538
Myotrophin OS=Rattus norvegicus GN=Mtpn PE=1 SV=2	3	3	1.74477	non-synaptic	synaptic	183424	170299	198076	306431	322656	333677
Uncharacterized protein (Fragment) OS=Rattus norvegicus GN=Trio PE=2 SV=1	1	1	1.74492	non-synaptic	synaptic	23019.5	21176.7	26196.8	40013.3	42878.9	39938.2
AP-2 complex subunit sigma OS=Rattus norvegicus GN=Ap2s1 PE=2 SV=1	1	1	1.74704	non-synaptic	synaptic	35100.7	41783.9	31720.5	76876.2	60876.5	51984.4
Isoform 3 of Electrogenic sodium bicarbonate cotransporter 1 n=1 Tax=Rattus norvegicus RepID=Q9JI66-3	5	5	1.74789	non-synaptic	synaptic	255448	234919	287726	434480	467879	457666
Protein Sucla2 OS=Rattus norvegicus GN=Sucla2 PE=2 SV=1	14	14	1.74865	synaptic	non-synaptic	1.23814e+07	1.22757e+07	1.22699e+07	7.22163e+06	7.06638e+06	6.82945e+06
Arginase-1 n=1 Tax=Rattus norvegicus RepID=ARGI1_RAT	1	1	1.75004	synaptic	non-synaptic	187531	198583	117879	103757	95164.9	89066.6
Prolyl 3-hydroxylase 2 OS=Rattus norvegicus GN=Leprel1 PE=2 SV=1	1	1	1.75076	non-synaptic	synaptic	188867	169786	157431	300141	300271	303127
Tumor protein p63-regulated gene 1-like protein OS=Rattus norvegicus GN=Tprg1l PE=1 SV=1	1	1	1.75192	non-synaptic	synaptic	20611.1	25227.6	22533.9	41847.3	38147.4	39789
Protein Vps53 OS=Rattus norvegicus GN=Vps53 PE=4 SV=1	1	1	1.75496	non-synaptic	synaptic	11308.5	12232	17707.7	21977.1	26232.3	24179.5
Protein LOC100365923 OS=Rattus norvegicus GN=Ociad2 PE=4 SV=1	4	4	1.7555	synaptic	non-synaptic	170178	156828	134758	84882.6	87296.5	90859.6
Serine/threonine-protein phosphatase 2A 55 kDa regulatory subunit B beta isoform OS=Rattus norvegicus GN=Ppp2r2b PE=2 SV=1	1	1	1.75571	non-synaptic	synaptic	948.816	1688.61	1204.23	2687.94	2022.69	2034.19
Very long-chain-specific acyl-CoA dehydrogenase, mitochondrial OS=Rattus norvegicus GN=Acadvl PE=2 SV=1	2	2	1.75584	synaptic	non-synaptic	94792.4	89895.3	106323	56529.9	56789.2	52419.9
ATP-sensitive inward rectifier potassium channel 10 n=1 Tax=Rattus norvegicus RepID=IRK10_RAT	2	2	1.75588	synaptic	non-synaptic	105194	104466	111113	64323.2	58731	59631.4
Mitochondrial import receptor subunit TOM70 OS=Rattus norvegicus GN=Tomm70a PE=1 SV=1	20	20	1.75675	synaptic	non-synaptic	5.27704e+06	5.13214e+06	5.25805e+06	2.9445e+06	2.99334e+06	2.98049e+06
Mitochondrial import inner membrane translocase subunit Tim8 B OS=Rattus norvegicus GN=Timm8b PE=3 SV=1	1	1	1.75711	synaptic	non-synaptic	19828.8	22604.6	15334	11357	10650.4	10868.9
Transketolase OS=Rattus norvegicus GN=Tkt PE=4 SV=1	14	14	1.75873	synaptic	non-synaptic	2.76273e+06	2.70709e+06	2.70907e+06	1.5681e+06	1.50623e+06	1.5761e+06
ATP synthase subunit d, mitochondrial n=3 Tax=Rattus norvegicus RepID=ATP5H_RAT	13	13	1.75954	synaptic	non-synaptic	1.84074e+07	1.88409e+07	1.95681e+07	1.05935e+07	1.06676e+07	1.10293e+07
Peroxisomal trans-2-enoyl-CoA reductase OS=Rattus norvegicus GN=Pecr PE=2 SV=1	1	1	1.75991	synaptic	non-synaptic	37211.8	37277.8	36350.8	21748.2	22908.4	18324.2
Alpha-centractin OS=Rattus norvegicus GN=Actr1a PE=1 SV=1	3	3	1.75996	synaptic	non-synaptic	458106	479290	463798	272283	253404	270465
Protein RUFY3 OS=Rattus norvegicus GN=Rufy3 PE=1 SV=1	4	4	1.76471	synaptic	non-synaptic	350667	341261	299140	207467	177153	176983
Armadillo repeat-containing protein 10 OS=Rattus norvegicus GN=Armc10 PE=2 SV=1	6	6	1.76516	synaptic	non-synaptic	515205	514377	543860	291962	296697	302728
Ubiquitin-conjugating enzyme E2 N OS=Rattus norvegicus GN=Ube2n PE=1 SV=1	3	3	1.76879	synaptic	non-synaptic	415457	401349	349988	241683	211021	206954
Dihydropyrimidinase-related protein 5 OS=Rattus norvegicus GN=Dpysl5 PE=1 SV=1	2	2	1.76957	non-synaptic	synaptic	204730	203838	231416	357793	398500	376201
Cell adhesion molecule 2 OS=Rattus norvegicus GN=Cadm2 PE=1 SV=2	7	7	1.77132	synaptic	non-synaptic	2.58498e+06	2.50031e+06	2.55678e+06	1.52667e+06	1.3926e+06	1.39507e+06
Solute carrier family 12 member 5 OS=Rattus norvegicus GN=Slc12a5 PE=4 SV=1	5	5	1.7715	synaptic	non-synaptic	1.04401e+06	1.06032e+06	967126	604932	553422	575464
Alpha glucosidase 2 alpha neutral subunit (Predicted) OS=Rattus norvegicus GN=Ganab PE=4 SV=1	2	2	1.77176	synaptic	non-synaptic	211794	203713	158305	115366	104038	104461
3-mercaptopyruvate sulfurtransferase n=1 Tax=Rattus norvegicus RepID=THTM_RAT	4	4	1.77277	synaptic	non-synaptic	497566	490483	519833	282476	282028	286074
Acyl-protein thioesterase 2 OS=Rattus norvegicus GN=Lypla2 PE=1 SV=1	1	1	1.77328	synaptic	non-synaptic	63720.5	61542.3	66064.2	35762.4	38805.7	33326.4
Protein NDRG4 OS=Rattus norvegicus GN=Ndrg4 PE=2 SV=1	2	2	1.77425	synaptic	non-synaptic	137382	133263	141041	78456.8	75995.5	77582.5
Methylmalonyl CoA epimerase (Predicted), isoform CRA_d OS=Rattus norvegicus GN=Mcee PE=4 SV=1	1	1	1.77452	synaptic	non-synaptic	190017	182110	169036	108327	99511.8	97123.5
Solute carrier family 2, facilitated glucose transporter member 3 n=1 Tax=Rattus norvegicus RepID=GTR3_RAT	2	2	1.77726	synaptic	non-synaptic	144113	135423	156943	87179.5	79521.5	78889.3
Aminopeptidase B OS=Rattus norvegicus GN=Rnpep PE=4 SV=1	1	1	1.77751	non-synaptic	synaptic	19243.9	27199.8	18901.2	40327.5	34065.1	41758.7
Regulator of microtubule dynamics protein 3 OS=Rattus norvegicus GN=Rmdn3 PE=2 SV=1	1	1	1.77827	synaptic	non-synaptic	75567.5	77351	83557.7	49298.9	40420	43262.6
Thiomorpholine-carboxylate dehydrogenase OS=Rattus norvegicus GN=Crym PE=1 SV=1	5	5	1.78129	non-synaptic	synaptic	385389	349915	371499	657540	645456	668545
Ras-related protein Rab-3B n=2 Tax=Rattus norvegicus RepID=RAB3B_RAT	1	1	1.78254	non-synaptic	synaptic	19720.1	16734.4	21236.9	37509.4	30778.6	34549
Actin related protein 2/3 complex, subunit 4 (Predicted), isoform CRA_a OS=Rattus norvegicus GN=Arpc4 PE=2 SV=1	2	2	1.78375	non-synaptic	synaptic	23499.7	30906.3	21247.3	47093.7	44175.5	43677.1
Protein Wfs1 OS=Rattus norvegicus GN=Wfs1 PE=4 SV=1	3	3	1.78438	synaptic	non-synaptic	244205	217703	215500	127337	140357	111939
Dynamin-3 OS=Rattus norvegicus GN=Dnm3 PE=2 SV=1	17	17	1.78471	synaptic	non-synaptic	5.23329e+06	5.5273e+06	4.62786e+06	2.97278e+06	2.80514e+06	2.84444e+06
Protein LOC100363782 OS=Rattus norvegicus GN=Rab1b PE=3 SV=1	8	8	1.78482	synaptic	non-synaptic	2.45981e+06	2.62677e+06	2.20141e+06	1.44963e+06	1.32375e+06	1.30993e+06
Protein Nnt OS=Rattus norvegicus GN=Nnt PE=2 SV=1	5	5	1.78495	synaptic	non-synaptic	904138	908423	869384	524790	495142	482599
Carnitine O-acetyltransferase OS=Rattus norvegicus GN=Crat PE=2 SV=1	2	2	1.78683	synaptic	non-synaptic	185940	180605	138554	88782.1	94186.5	99710.1
Protein Rap2a OS=Rattus norvegicus GN=Rap2a PE=4 SV=1	4	4	1.78695	synaptic	non-synaptic	539525	532227	556382	331668	302387	277070
S-phase kinase-associated protein 1 OS=Rattus norvegicus GN=Skp1 PE=2 SV=3	2	2	1.78718	synaptic	non-synaptic	105383	91066.2	77923.6	57152.1	54576.8	41793.5
Mitochondrial 2-oxoglutarate/malate carrier protein OS=Rattus norvegicus GN=Slc25a11 PE=3 SV=1	13	13	1.78796	synaptic	non-synaptic	6.04213e+06	6.42783e+06	5.26812e+06	3.38035e+06	3.24908e+06	3.29141e+06
Protein-methionine sulfoxide oxidase MICAL1 OS=Rattus norvegicus GN=Mical1 PE=2 SV=1	1	1	1.78898	synaptic	non-synaptic	140759	172425	136672	85005.7	82059.6	84393.3
Adenylyl cyclase-associated protein 2 n=2 Tax=Rattus norvegicus RepID=CAP2_RAT	3	3	1.78994	non-synaptic	synaptic	147211	142355	156535	262973	264573	270949
Gamma-adducin OS=Rattus norvegicus GN=Add3 PE=2 SV=1	5	5	1.79113	synaptic	non-synaptic	794749	768811	728380	426288	426401	426920
Dihydrolipoyllysine-residue acetyltransferase component of pyruvate dehydrogenase complex, mitochondrial n=1 Tax=Rattus norvegicus RepID=ODP2_RAT	16	16	1.79567	synaptic	non-synaptic	1.93396e+07	1.91376e+07	1.8657e+07	1.09998e+07	1.0393e+07	1.0425e+07
Septin-7 OS=Rattus norvegicus GN=Sept7 PE=2 SV=1	1	1	1.79596	synaptic	non-synaptic	11234.3	13225.2	8494.44	5494	6228.46	6626.51
Rab GDP dissociation inhibitor beta OS=Rattus norvegicus GN=Gdi2 PE=1 SV=2	14	14	1.79611	synaptic	non-synaptic	2.43059e+06	2.34875e+06	2.27394e+06	1.3283e+06	1.28605e+06	1.31263e+06
Dynein light chain roadblock-type 1 (Fragment) OS=Rattus norvegicus GN=Dynlrb1 PE=4 SV=1	1	1	1.79623	synaptic	non-synaptic	61462.9	53498.9	48175.7	31255.5	26920.8	32646.1
Enolase 1, (Alpha) OS=Rattus norvegicus GN=Eno1 PE=2 SV=2	24	24	1.79673	non-synaptic	synaptic	1.06749e+07	1.05788e+07	1.0938e+07	1.95627e+07	1.93468e+07	1.893e+07
Isocitrate dehydrogenase [NAD] subunit alpha, mitochondrial OS=Rattus norvegicus GN=Idh3a PE=2 SV=1	22	22	1.79842	synaptic	non-synaptic	2.41301e+07	2.47413e+07	2.10746e+07	1.31283e+07	1.28413e+07	1.29233e+07
UPI0002687D49 related cluster n=3 Tax=Rattus norvegicus RepID=UPI0002687D49	1	1	1.79879	non-synaptic	synaptic	28566	26998	34024.2	52828.1	54345.7	53976.9
Paralemmin-1 n=1 Tax=Rattus norvegicus RepID=PALM_RAT	6	6	1.80007	synaptic	non-synaptic	955889	936314	937858	548982	514729	508481
Protein Gng13 OS=Rattus norvegicus GN=Gng13 PE=4 SV=1	1	1	1.80036	synaptic	non-synaptic	400197	413941	387394	228666	218023	220696
Peptidyl-prolyl cis-trans isomerase FKBP1A n=1 Tax=Rattus norvegicus RepID=FKB1A_RAT	3	3	1.80307	non-synaptic	synaptic	259197	251991	268317	486299	469729	449472
NADH dehydrogenase [ubiquinone] flavoprotein 2, mitochondrial n=1 Tax=Rattus norvegicus RepID=NDUV2_RAT	7	7	1.80369	synaptic	non-synaptic	7.28513e+06	7.29894e+06	6.9763e+06	4.11694e+06	3.96661e+06	3.8699e+06
Phosphatidylinositol 5-phosphate 4-kinase type-2 alpha (Fragment) OS=Rattus norvegicus GN=Pip4k2a PE=2 SV=1	2	2	1.80479	synaptic	non-synaptic	164471	170210	137539	88320.2	85140.2	88187.9
Muscle RAS oncogene homolog OS=Rattus norvegicus GN=Mras PE=2 SV=1	1	1	1.80481	synaptic	non-synaptic	117637	111103	107819	63035.8	62011.1	61431.5
Protein Ttyh3 OS=Rattus norvegicus GN=Ttyh3 PE=2 SV=1	1	1	1.80684	non-synaptic	synaptic	11609	13273.3	11576.6	22258.2	22754.5	20862.7
Acad9 protein OS=Rattus norvegicus GN=Acad9 PE=2 SV=1	7	7	1.81026	synaptic	non-synaptic	1.16433e+06	1.20318e+06	1.06752e+06	647212	620039	630284
Coronin (Fragment) OS=Rattus norvegicus GN=Coro2b PE=2 SV=1	1	1	1.81067	synaptic	non-synaptic	69804	65164.9	87053.9	40561.1	40951.5	41106.2
Aldehyde dehydrogenase, mitochondrial n=2 Tax=Rattus norvegicus RepID=ALDH2_RAT	8	8	1.81197	synaptic	non-synaptic	1.60603e+06	1.60452e+06	1.49662e+06	878811	858995	860013
Myosin-11 OS=Rattus norvegicus GN=Myh11 PE=2 SV=1	1	1	1.8129	synaptic	non-synaptic	127246	144879	119862	75849.4	72811.3	67559.6
Prohibitin-2 OS=Rattus norvegicus GN=Phb2 PE=1 SV=1	14	14	1.8135	synaptic	non-synaptic	6.63597e+06	6.82271e+06	6.23814e+06	3.64509e+06	3.57565e+06	3.64045e+06
Protein FAM136A OS=Rattus norvegicus GN=Fam136a PE=2 SV=1	1	1	1.81517	synaptic	non-synaptic	56199.9	52559.6	57311.8	29128.3	31563.7	30799
Stress-induced-phosphoprotein 1 n=1 Tax=Rattus norvegicus RepID=STIP1_RAT	2	2	1.81758	non-synaptic	synaptic	25910.8	33203.1	28981.8	50955	49115.6	60050.3
FXYD domain-containing ion transport regulator 7 n=1 Tax=Rattus norvegicus RepID=FXYD7_RAT	2	2	1.81771	synaptic	non-synaptic	351860	401790	289298	208104	192016	173650
IQ motif and SEC7 domain-containing protein 3 OS=Rattus norvegicus GN=Iqsec3 PE=2 SV=1	1	1	1.81872	synaptic	non-synaptic	11795.1	14160.3	10312	6549.58	5907.9	7483.65
Protein Rftn2 OS=Rattus norvegicus GN=Rftn2 PE=2 SV=1	1	1	1.8205	synaptic	non-synaptic	6349.43	9037.12	9404.85	3659	5562.25	4396.64
Brain-specific angiogenesis inhibitor 1-associated protein 2 OS=Rattus norvegicus GN=Baiap2 PE=2 SV=1	12	12	1.82091	synaptic	non-synaptic	1.38781e+06	1.42374e+06	1.25589e+06	785627	723341	724766
Peroxiredoxin-6 n=1 Tax=Rattus norvegicus RepID=PRDX6_RAT	4	4	1.8212	non-synaptic	synaptic	489459	513744	487819	932312	887920	895209
Uncharacterized protein (Fragment) OS=Rattus norvegicus PE=2 SV=1	1	1	1.82491	non-synaptic	synaptic	6695.55	5826.14	5525.76	9252.85	12265.7	11416.5
Protein RGD1561919 OS=Rattus norvegicus GN=RGD1561919 PE=3 SV=1	1	1	1.82492	synaptic	non-synaptic	14431.5	18918.3	14551.3	8668.55	7296.43	10283.3
Dynactin subunit 2 OS=Rattus norvegicus GN=Dctn2 PE=1 SV=1	7	7	1.82647	synaptic	non-synaptic	713282	732373	786656	411328	417343	393528
Protein Gprin1 OS=Rattus norvegicus GN=Gprin1 PE=4 SV=1	4	4	1.82952	non-synaptic	synaptic	70412.7	63432	60915.9	110656	123993	121668
Triosephosphate isomerase OS=Rattus norvegicus GN=Tpi1 PE=1 SV=2	17	17	1.82969	non-synaptic	synaptic	6.78258e+06	6.56817e+06	7.12775e+06	1.22943e+07	1.23331e+07	1.28419e+07
Transmembrane protein 109 OS=Rattus norvegicus GN=Tmem109 PE=2 SV=1	1	1	1.83113	synaptic	non-synaptic	42551.1	48229.1	44542.5	29598.7	23817.5	20485
NADPH--cytochrome P450 reductase n=1 Tax=Rattus norvegicus RepID=NCPR_RAT	4	4	1.83115	synaptic	non-synaptic	228149	243356	266091	140961	136443	125401
Sorting and assembly machinery component 50 homolog OS=Rattus norvegicus GN=Samm50 PE=1 SV=1	8	8	1.83629	synaptic	non-synaptic	1.99693e+06	1.99715e+06	1.87016e+06	1.12539e+06	1.03625e+06	1.03188e+06
Protein Tomm6 OS=Rattus norvegicus GN=Tomm6 PE=4 SV=1	1	1	1.83761	synaptic	non-synaptic	116834	115605	119050	76319.4	58753.5	56202.1
Transmembrane protein 126A OS=Rattus norvegicus GN=Tmem126a PE=2 SV=1	1	1	1.83789	synaptic	non-synaptic	17239.2	17412.3	15349.7	9899.42	9487.27	7819.01
Neurochondrin n=1 Tax=Rattus norvegicus RepID=NCDN_RAT	5	5	1.83964	non-synaptic	synaptic	164240	162811	173290	302294	306248	311906
Dynein light chain 2, cytoplasmic OS=Rattus norvegicus GN=Dynll2 PE=1 SV=1	1	1	1.84158	synaptic	non-synaptic	935580	987959	735254	609365	436514	397875
Dynamin-like 120 kDa protein, mitochondrial OS=Rattus norvegicus GN=Opa1 PE=2 SV=1	24	24	1.84197	synaptic	non-synaptic	3.433e+06	3.59301e+06	3.20453e+06	1.89398e+06	1.77792e+06	1.88223e+06
V-type proton ATPase subunit F OS=Rattus norvegicus GN=Atp6v1f PE=1 SV=1	4	4	1.84249	non-synaptic	synaptic	125285	138317	132518	237593	251558	240696
Endoplasmin OS=Rattus norvegicus GN=Hsp90b1 PE=1 SV=2	5	5	1.84342	synaptic	non-synaptic	682545	650415	578035	332479	351613	352565
Dynein heavy chain, cytosolic (DYHC) (Cytoplasmic dynein heavy chain 1) (DHC1) (Dynein heavy chain 1, cytoplasmic 1) (MAP 1C). n=1 Tax=Rattus norvegicus RepID=UPI0002AB95DA	1	1	1.84649	synaptic	non-synaptic	47867.6	58875.2	51556.1	28053.7	29187.1	28488.7
6.8 kDa mitochondrial proteolipid OS=Rattus norvegicus GN=Mp68 PE=1 SV=1	2	2	1.84765	synaptic	non-synaptic	757861	890733	775895	466632	414424	431144
Protein Slc1a4 (Fragment) OS=Rattus norvegicus GN=Slc1a4 PE=2 SV=1	2	2	1.84857	non-synaptic	synaptic	37737.3	41833.3	49629	78278.6	82216.5	78339.8
60S ribosomal protein L24 OS=Rattus norvegicus GN=Rpl24 PE=1 SV=1	1	1	1.84969	synaptic	non-synaptic	48133.3	46480.6	42290.1	23805.2	25265.6	24943.7
CDGSH iron-sulfur domain-containing protein 1 OS=Rattus norvegicus GN=Cisd1 PE=3 SV=1	6	6	1.85036	synaptic	non-synaptic	2.83671e+06	3.0323e+06	2.87118e+06	1.52038e+06	1.54791e+06	1.65522e+06
Serine/threonine-protein kinase MRCK beta OS=Rattus norvegicus GN=Cdc42bpb PE=1 SV=1	1	1	1.85211	non-synaptic	synaptic	11634.7	12604.9	12268	20942.3	22717.6	23956.4
Secernin-2 OS=Rattus norvegicus GN=Scrn2 PE=2 SV=1	1	1	1.85492	non-synaptic	synaptic	11026	14504.5	11777.4	19003.5	24914	25285.6
Inositol-trisphosphate 3-kinase A n=1 Tax=Rattus norvegicus RepID=IP3KA_RAT	1	1	1.85526	non-synaptic	synaptic	8128.92	10860.8	10792.1	18649.8	18491.8	18111.4
Sideroflexin-1 n=1 Tax=Rattus norvegicus RepID=SFXN1_RAT	4	4	1.8556	synaptic	non-synaptic	2.53723e+06	2.82041e+06	1.92827e+06	1.23003e+06	1.36381e+06	1.3326e+06
Type I inositol 3,4-bisphosphate 4-phosphatase OS=Rattus norvegicus GN=Inpp4a PE=2 SV=1	1	1	1.8559	non-synaptic	synaptic	9162.25	7450.37	7534.86	16477.1	15550.3	12787.9
Neuron-specific protein PEP-19 OS=Rattus norvegicus GN=Pcp4 PE=4 SV=1	1	1	1.85711	synaptic	non-synaptic	192398	195447	192053	114388	110316	87554.1
Junction plakoglobin OS=Rattus norvegicus GN=Jup PE=1 SV=1	1	1	1.8587	synaptic	non-synaptic	54817.2	46504.7	59166.7	28376.5	28169	29799.1
cAMP-dependent protein kinase type II-beta regulatory subunit n=1 Tax=Rattus norvegicus RepID=KAP3_RAT	10	10	1.86029	non-synaptic	synaptic	517066	533035	566937	994766	976642	1.03675e+06
Peroxiredoxin 3 OS=Rattus norvegicus GN=Prdx3 PE=4 SV=1	10	10	1.86127	synaptic	non-synaptic	3.75276e+06	3.902e+06	3.78671e+06	2.08093e+06	2.01088e+06	2.05532e+06
Clathrin light chain B n=1 Tax=Rattus norvegicus RepID=CLCB_RAT	4	4	1.86132	non-synaptic	synaptic	240774	222811	170464	398923	392896	388348
Similar to RIKEN cDNA 1200007B05 OS=Rattus norvegicus GN=Slc25a46 PE=2 SV=1	3	3	1.86277	synaptic	non-synaptic	412414	385595	438202	209341	222751	231549
NADH dehydrogenase [ubiquinone] 1 alpha subcomplex subunit 5 n=1 Tax=Rattus norvegicus RepID=NDUA5_RAT	5	5	1.86702	synaptic	non-synaptic	1.76561e+06	1.74614e+06	1.61908e+06	949558	893894	904684
Glutamine synthetase n=1 Tax=Rattus norvegicus RepID=GLNA_RAT	12	12	1.86866	synaptic	non-synaptic	1.19733e+07	1.18769e+07	1.18634e+07	6.48349e+06	6.33282e+06	6.29555e+06
Cholecystokinin OS=Rattus norvegicus GN=Cck PE=2 SV=1	1	1	1.86895	non-synaptic	synaptic	5983.75	9832.3	5853.99	14922.1	13213.6	12364.5
Clathrin coat assembly protein AP180 OS=Rattus norvegicus GN=Snap91 PE=2 SV=1	9	9	1.87238	non-synaptic	synaptic	1.04357e+06	1.02295e+06	1.11791e+06	1.99512e+06	1.9807e+06	1.98663e+06
Aminoacyl tRNA synthase complex-interacting multifunctional protein 2 OS=Rattus norvegicus GN=Aimp2 PE=2 SV=1	1	1	1.87398	synaptic	non-synaptic	30715.2	24660.4	38986.4	14267.3	20378.2	15708.4
Ubiquitin-conjugating enzyme E2 variant 2 OS=Rattus norvegicus GN=Ube2v2 PE=1 SV=3	1	1	1.87423	non-synaptic	synaptic	14885.5	7922.96	7962.63	19689.3	18678.5	19304.3
Protein Atp6v1a OS=Rattus norvegicus GN=Atp6v1a PE=3 SV=1	24	24	1.87433	non-synaptic	synaptic	5.65309e+06	5.54188e+06	5.62948e+06	1.03342e+07	1.04721e+07	1.07282e+07
Protein Prkcsh OS=Rattus norvegicus GN=Prkcsh PE=2 SV=1	1	1	1.87474	synaptic	non-synaptic	73071	81849.7	86773.7	38100.4	44542.9	46278.2
Annexin OS=Rattus norvegicus GN=Anxa6 PE=2 SV=1	4	4	1.87489	synaptic	non-synaptic	414677	429124	389935	234243	224981	198806
Mitochondrial inner membrane protein OS=Rattus norvegicus GN=Immt PE=2 SV=1	23	23	1.87585	synaptic	non-synaptic	9.28525e+06	9.71393e+06	8.93297e+06	4.90593e+06	4.97838e+06	5.00606e+06
Elongation factor 2 n=1 Tax=Rattus norvegicus RepID=EF2_RAT	5	5	1.87982	non-synaptic	synaptic	161870	186005	187818	318565	349600	338838
CB1 cannabinoid receptor-interacting protein 1 OS=Rattus norvegicus GN=Cnrip1 PE=1 SV=1	4	4	1.8803	synaptic	non-synaptic	1.71436e+06	1.76313e+06	1.69131e+06	950902	925880	872149
Neural cell adhesion molecule 1 (Fragment) OS=Rattus norvegicus GN=Ncam1 PE=2 SV=1	25	25	1.88182	synaptic	non-synaptic	1.36593e+07	1.37497e+07	1.29389e+07	7.11974e+06	7.12169e+06	7.19941e+06
V-type proton ATPase subunit B, brain isoform OS=Rattus norvegicus GN=Atp6v1b2 PE=1 SV=1	22	22	1.88331	non-synaptic	synaptic	5.61487e+06	5.60634e+06	5.8652e+06	1.06554e+07	1.06963e+07	1.08272e+07
Neutral cholesterol ester hydrolase 1 OS=Rattus norvegicus GN=Nceh1 PE=2 SV=1	2	2	1.8838	synaptic	non-synaptic	91070.6	91443.1	89074.2	48702.2	47410.6	48057.2
ATP synthase mitochondrial F1 complex assembly factor 2 (Predicted), isoform CRA_c OS=Rattus norvegicus GN=Atpaf2 PE=4 SV=1	1	1	1.88946	non-synaptic	synaptic	14222.6	12354.7	18639.8	28923.4	27238.6	29273.7
Gap junction alpha-1 protein n=1 Tax=Rattus norvegicus RepID=CXA1_RAT	6	6	1.88959	non-synaptic	synaptic	506331	544582	557442	956529	1.06653e+06	1.01608e+06
Sorbin and SH3 domain-containing protein 2 OS=Rattus norvegicus GN=Sorbs2 PE=2 SV=1	1	1	1.89074	synaptic	non-synaptic	19723.7	19448.3	22336.5	10895.4	11989	9647.13
ATP synthase subunit e, mitochondrial n=1 Tax=Rattus norvegicus RepID=ATP5I_RAT	1	1	1.89108	synaptic	non-synaptic	2.61231e+06	2.72261e+06	2.5309e+06	1.43705e+06	1.39267e+06	1.32972e+06
Protein Arl8a OS=Rattus norvegicus GN=Arl8a PE=3 SV=1	3	3	1.89122	synaptic	non-synaptic	582565	560952	570949	280715	306449	319377
Sodium/potassium-transporting ATPase subunit alpha-1 n=1 Tax=Rattus norvegicus RepID=AT1A1_RAT	27	27	1.89203	synaptic	non-synaptic	2.41691e+07	2.46316e+07	2.22501e+07	1.25928e+07	1.25688e+07	1.23911e+07
Rho GDP-dissociation inhibitor 1 OS=Rattus norvegicus GN=Arhgdia PE=1 SV=1	2	2	1.89382	synaptic	non-synaptic	2.91989e+06	2.86527e+06	2.76524e+06	1.55777e+06	1.44954e+06	1.50758e+06
ATP synthase subunit O, mitochondrial n=1 Tax=Rattus norvegicus RepID=ATPO_RAT	12	12	1.89474	synaptic	non-synaptic	2.63103e+07	2.7224e+07	2.58834e+07	1.40679e+07	1.35585e+07	1.42885e+07
Dihydropyrimidinase-related protein 1 (Fragment) OS=Rattus norvegicus GN=Crmp1 PE=2 SV=1	15	15	1.89873	non-synaptic	synaptic	1.89814e+06	1.87542e+06	1.98973e+06	3.6285e+06	3.63584e+06	3.67859e+06
Protein Abi2 (Fragment) OS=Rattus norvegicus GN=Abi2 PE=2 SV=1	1	1	1.90011	non-synaptic	synaptic	22757	16854.4	27133.6	36661.3	46790.7	43371
NADH dehydrogenase [ubiquinone] 1 alpha subcomplex subunit 10, mitochondrial n=2 Tax=Rattus norvegicus RepID=NDUAA_RAT	14	14	1.90082	synaptic	non-synaptic	8.74514e+06	8.74164e+06	8.3443e+06	4.74143e+06	4.41951e+06	4.42852e+06
NADH dehydrogenase (Ubiquinone) flavoprotein 1 OS=Rattus norvegicus GN=Ndufv1 PE=2 SV=1	14	14	1.90133	synaptic	non-synaptic	8.94255e+06	9.14756e+06	9.09971e+06	5.09846e+06	4.70477e+06	4.49714e+06
Calcium-binding mitochondrial carrier protein SCaMC-2 OS=Rattus norvegicus GN=Slc25a25 PE=2 SV=1	1	1	1.9014	synaptic	non-synaptic	65975.4	56180.3	92698.2	34096	38135	40766.4
Cytochrome b-c1 complex subunit 6, mitochondrial OS=Rattus norvegicus GN=Uqcrh PE=3 SV=1	2	2	1.90149	synaptic	non-synaptic	4.24654e+06	4.07454e+06	4.02479e+06	2.24893e+06	2.1239e+06	2.11991e+06
Protein Prmt5 OS=Rattus norvegicus GN=Prmt5 PE=4 SV=1	1	1	1.90591	non-synaptic	synaptic	15503.8	10044	19235.9	23231.4	31518.5	30603.8
Solute carrier family 17 (Sodium-dependent inorganic phosphate cotransporter), member 6 OS=Rattus norvegicus GN=Slc17a6 PE=4 SV=1	1	1	1.90622	non-synaptic	synaptic	23893.9	17471.9	14580.3	41012.1	34905.4	30728.3
UPI0002AB998E related cluster n=1 Tax=Rattus norvegicus RepID=UPI0002AB998E	2	2	1.90631	synaptic	non-synaptic	1.07567e+06	1.17192e+06	665689	537747	489837	500649
Aspartate aminotransferase, mitochondrial n=1 Tax=Rattus norvegicus RepID=AATM_RAT	24	24	1.90765	synaptic	non-synaptic	5.56454e+07	5.76245e+07	4.9229e+07	2.91819e+07	2.80903e+07	2.79107e+07
Calretinin OS=Rattus norvegicus GN=Calb2 PE=1 SV=1	2	2	1.90792	non-synaptic	synaptic	52510.2	43512.3	45476.7	90348.1	93119	86502.2
Maoa protein (Fragment) OS=Rattus norvegicus GN=Maoa PE=2 SV=1	6	6	1.91278	synaptic	non-synaptic	1.93604e+06	1.95014e+06	1.6794e+06	993034	951075	965578
Fumarylacetoacetate hydrolase domain-containing protein 2 OS=Rattus norvegicus GN=Fahd2 PE=1 SV=1	10	10	1.91293	synaptic	non-synaptic	2.62362e+06	2.56051e+06	2.56802e+06	1.31856e+06	1.34498e+06	1.38896e+06
Septin-11 OS=Rattus norvegicus GN=Sept11 PE=1 SV=1	9	9	1.91297	synaptic	non-synaptic	2.36713e+06	2.37107e+06	2.20508e+06	1.24033e+06	1.19318e+06	1.19608e+06
Leucine-rich repeat-containing protein 59 OS=Rattus norvegicus GN=Lrrc59 PE=1 SV=1	1	1	1.91321	synaptic	non-synaptic	54417.6	48005.4	46002.8	27560	25401.2	24618.2
WD repeat-containing protein 7 OS=Rattus norvegicus GN=Wdr7 PE=2 SV=1	8	8	1.91522	non-synaptic	synaptic	223996	215441	229901	421608	421341	438983
Mthfd1l protein OS=Rattus norvegicus GN=Mthfd1l PE=2 SV=1	11	11	1.91527	synaptic	non-synaptic	927805	1.00334e+06	946275	526384	490227	485748
Glycine cleavage system H protein, mitochondrial OS=Rattus norvegicus GN=Gcsh PE=2 SV=1	1	1	1.91568	synaptic	non-synaptic	490026	497814	558023	258967	271077	276910
D-beta-hydroxybutyrate dehydrogenase, mitochondrial OS=Rattus norvegicus GN=Bdh1 PE=1 SV=2	6	6	1.91577	synaptic	non-synaptic	1.15298e+06	1.15795e+06	1.15509e+06	596217	589356	623627
Glutaryl-Coenzyme A dehydrogenase (Predicted) OS=Rattus norvegicus GN=Gcdh PE=3 SV=1	1	1	1.91655	synaptic	non-synaptic	107765	98671.1	101420	58825.5	48960.4	52845
Cytochrome c oxidase subunit 6B1 OS=Rattus norvegicus GN=LOC681754 PE=4 SV=1	3	3	1.91752	synaptic	non-synaptic	9.82842e+06	1.04447e+07	9.09752e+06	5.38774e+06	4.97969e+06	4.94954e+06
ATP synthase subunit b, mitochondrial n=1 Tax=Rattus norvegicus RepID=AT5F1_RAT	12	12	1.92193	synaptic	non-synaptic	1.13658e+07	1.17652e+07	1.03864e+07	5.62549e+06	5.79853e+06	6.01542e+06
Protein RGD1559864 OS=Rattus norvegicus GN=RGD1559864 PE=2 SV=1	10	10	1.92329	non-synaptic	synaptic	600531	670473	563848	1.1711e+06	1.16886e+06	1.189e+06
Protein Ninl (Fragment) OS=Rattus norvegicus GN=Ninl PE=2 SV=1	1	1	1.92682	synaptic	non-synaptic	44511	34337.5	46738.5	19945	23599.4	21634
Sodium-driven chloride bicarbonate exchanger OS=Rattus norvegicus GN=Slc4a10 PE=4 SV=1	2	2	1.92733	non-synaptic	synaptic	44669.8	61427.1	35886.6	76354.4	92665.3	104630
Basigin (Fragment) OS=Rattus norvegicus GN=Bsg PE=2 SV=1	3	3	1.93414	synaptic	non-synaptic	1.26629e+06	1.25994e+06	1.16543e+06	657754	614577	636357
Uncharacterized protein OS=Rattus norvegicus PE=3 SV=1	1	1	1.93416	non-synaptic	synaptic	30645.2	31678.3	34558.1	58867.6	63357.3	65159.9
Trifunctional enzyme subunit beta, mitochondrial n=1 Tax=Rattus norvegicus RepID=ECHB_RAT	9	9	1.93457	synaptic	non-synaptic	1.85577e+06	1.90569e+06	1.87241e+06	1.00925e+06	942344	960612
LETM1 and EF-hand domain-containing protein 1, mitochondrial OS=Rattus norvegicus GN=Letm1 PE=1 SV=1	13	13	1.93563	synaptic	non-synaptic	5.56475e+06	5.86005e+06	5.28077e+06	2.99201e+06	2.8381e+06	2.80045e+06
Haloacid dehalogenase-like hydrolase domain containing 3 OS=Rattus norvegicus GN=Hdhd3 PE=2 SV=1	1	1	1.93707	non-synaptic	synaptic	34054.3	34651.2	41157.3	69764	70609.7	72438.5
Ribosomal protein (Fragment) OS=Rattus norvegicus GN=LOC680700 PE=3 SV=1	1	1	1.93731	synaptic	non-synaptic	19034.1	22757.1	18764.5	11073.8	10492.1	9691.8
CD166 antigen (Fragment) OS=Rattus norvegicus GN=Alcam PE=2 SV=1	3	3	1.93855	synaptic	non-synaptic	734985	703621	701390	374914	353159	375841
Transcriptional activator protein Pur-alpha OS=Rattus norvegicus GN=Pura PE=2 SV=1	4	4	1.939	synaptic	non-synaptic	512553	504757	517785	256084	280160	255449
Farnesyltransferase, CAAX box, alpha OS=Rattus norvegicus GN=Fnta PE=2 SV=1	1	1	1.93986	synaptic	non-synaptic	6475.15	8547.87	5286.45	2850.87	3439.11	4179.58
Excitatory amino acid transporter 1 OS=Rattus norvegicus GN=Slc1a3 PE=4 SV=1	4	4	1.94013	non-synaptic	synaptic	1.42639e+06	1.48333e+06	1.50416e+06	2.84282e+06	2.83031e+06	2.89037e+06
Endonuclease G-like 1 (Predicted), isoform CRA_d OS=Rattus norvegicus GN=Exog PE=4 SV=1	4	4	1.94217	synaptic	non-synaptic	479726	484535	401186	245464	227724	229863
Ndufa4 protein OS=Rattus norvegicus GN=Ndufa4 PE=4 SV=1	2	2	1.94235	synaptic	non-synaptic	3.27128e+06	3.64992e+06	2.63644e+06	1.68219e+06	1.6162e+06	1.62228e+06
Protein FAM162A OS=Rattus norvegicus GN=Fam162a PE=2 SV=1	3	3	1.94265	synaptic	non-synaptic	431842	396844	428403	233973	219496	193633
Voltage-dependent anion-selective channel protein 2 n=1 Tax=Rattus norvegicus RepID=VDAC2_RAT	15	15	1.94337	synaptic	non-synaptic	2.61493e+07	2.64094e+07	2.5098e+07	1.37602e+07	1.31522e+07	1.30474e+07
ATP synthase subunit g, mitochondrial OS=Rattus norvegicus GN=Atp5l PE=1 SV=2	5	5	1.94562	synaptic	non-synaptic	1.09206e+07	1.09455e+07	1.11964e+07	5.51398e+06	5.49008e+06	5.98919e+06
Ubiquitin thioesterase OTUB1 OS=Rattus norvegicus GN=Otub1 PE=1 SV=1	6	6	1.94613	non-synaptic	synaptic	193450	168527	186633	345308	342832	379524
Glyoxalase domain-containing protein 4 OS=Rattus norvegicus GN=Glod4 PE=1 SV=1	3	3	1.94739	synaptic	non-synaptic	167836	148687	143351	74275.2	80479.8	81394.2
Protein Ranbp1 OS=Rattus norvegicus GN=Ranbp1 PE=4 SV=1	1	1	1.94768	non-synaptic	synaptic	38968.1	39465.9	42059.8	77472.6	72969.1	84242
Destrin OS=Rattus norvegicus GN=Dstn PE=1 SV=3	3	3	1.94943	synaptic	non-synaptic	386351	413533	377975	202562	203953	197692
Protein Tppp OS=Rattus norvegicus GN=Tppp PE=4 SV=1	7	7	1.95379	synaptic	non-synaptic	4.19059e+06	4.19499e+06	3.95349e+06	2.21771e+06	2.15301e+06	1.94472e+06
Glutathione S-transferase Yb-3 OS=Rattus norvegicus GN=Gstm3 PE=1 SV=2	12	12	1.95544	non-synaptic	synaptic	569391	560800	538076	1.12549e+06	1.07035e+06	1.06636e+06
NADH-ubiquinone oxidoreductase 75 kDa subunit, mitochondrial OS=Rattus norvegicus GN=Ndufs1 PE=1 SV=1	30	30	1.95792	synaptic	non-synaptic	1.9512e+07	1.98274e+07	1.91691e+07	1.0049e+07	9.87589e+06	9.95809e+06
ATP synthase gamma chain OS=Rattus norvegicus GN=Atp5c1 PE=2 SV=1	16	16	1.9591	synaptic	non-synaptic	1.3573e+07	1.4327e+07	1.23728e+07	6.58144e+06	6.8687e+06	7.1066e+06
Chromatin modifying protein 6 (Predicted) OS=Rattus norvegicus GN=Chmp6 PE=4 SV=1	1	1	1.96094	synaptic	non-synaptic	65347.4	68384.9	66121.8	36551.2	31911.9	33454.3
Cytochrome c oxidase subunit 6C-2 OS=Rattus norvegicus GN=Cox6c2 PE=1 SV=3	3	3	1.96205	synaptic	non-synaptic	5.77405e+06	6.11018e+06	5.33942e+06	2.80918e+06	3.05854e+06	2.91068e+06
28S ribosomal protein S26, mitochondrial OS=Rattus norvegicus GN=Mrps26 PE=1 SV=1	1	1	1.9622	synaptic	non-synaptic	26377	16831.9	28166.1	12649.1	11650.7	12075.2
Erlin-2 OS=Rattus norvegicus GN=Erlin2 PE=1 SV=1	1	1	1.96464	synaptic	non-synaptic	23695.8	21649.1	23147.7	12867.2	12885.6	9109.86
UPI0002AB8FFD related cluster n=1 Tax=Rattus norvegicus RepID=UPI0002AB8FFD	2	2	1.96469	non-synaptic	synaptic	37719.9	36932	42017.4	72011.9	77386.2	79821.4
Protein Cisd2 OS=Rattus norvegicus GN=Cisd2 PE=4 SV=1	1	1	1.96753	synaptic	non-synaptic	68213.8	70569.4	68696.7	35002.9	34022.6	36426.5
Serine/threonine-protein kinase mTOR n=1 Tax=Rattus norvegicus RepID=MTOR_RAT	1	1	1.96759	synaptic	non-synaptic	15108.6	13014.1	16199.7	7411.01	7982.3	7132.99
Proteasome subunit alpha type-6 OS=Rattus norvegicus GN=Psma6 PE=1 SV=1	1	1	1.96802	synaptic	non-synaptic	14800	16830.4	14569.6	8633.65	8133.95	6707.71
Protein Pi4ka OS=Rattus norvegicus GN=Pi4ka PE=2 SV=1	3	3	1.96822	non-synaptic	synaptic	65955.7	61257.8	80711.5	126149	142209	140885
Pyridoxal kinase OS=Rattus norvegicus GN=Pdxk PE=4 SV=1	4	4	1.96827	non-synaptic	synaptic	130831	159257	165845	288208	295072	314119
Saccharopine dehydrogenase-like oxidoreductase OS=Rattus norvegicus GN=Sccpdh PE=2 SV=1	7	7	1.97151	synaptic	non-synaptic	1.56244e+06	1.58284e+06	1.53902e+06	804966	774281	796747
Cox7a2l protein OS=Rattus norvegicus GN=Cox7a2l PE=4 SV=1	4	4	1.97182	synaptic	non-synaptic	2.27021e+06	2.44699e+06	1.98519e+06	1.13824e+06	1.08757e+06	1.17328e+06
Protein Atp6v1h OS=Rattus norvegicus GN=Atp6v1h PE=4 SV=1	10	10	1.97275	non-synaptic	synaptic	793190	817964	828688	1.5841e+06	1.59258e+06	1.63651e+06
Protein Ndufb10 OS=Rattus norvegicus GN=Ndufb10 PE=4 SV=1	9	9	1.97944	synaptic	non-synaptic	3.78767e+06	3.95489e+06	4.2259e+06	1.97615e+06	1.98073e+06	2.08951e+06
Yamaguchi sarcoma viral (V-yes) oncogene homolog 1 OS=Rattus norvegicus GN=Yes1 PE=2 SV=1	3	3	1.98158	synaptic	non-synaptic	97219.9	99317.2	78216.5	49753.6	43394.8	45505.6
Elongation factor G, mitochondrial OS=Rattus norvegicus GN=Gfm1 PE=2 SV=1	1	1	1.99048	synaptic	non-synaptic	96918.8	77610.4	94624.3	49333.2	42334.1	43552.7
ES1 protein homolog, mitochondrial n=1 Tax=Rattus norvegicus RepID=ES1_RAT	5	5	1.99059	synaptic	non-synaptic	3.13873e+06	3.19697e+06	2.90735e+06	1.55797e+06	1.52807e+06	1.55732e+06
Synapsin-1 n=2 Tax=Rattus RepID=SYN1_RAT	24	24	1.99078	non-synaptic	synaptic	1.03244e+07	1.0345e+07	1.03031e+07	1.98312e+07	2.04397e+07	2.13884e+07
Probable G-protein coupled receptor 158 OS=Rattus norvegicus GN=Gpr158 PE=3 SV=1	1	1	1.99127	non-synaptic	synaptic	18362.3	9797.87	19556.3	27772.4	35889.1	31354.7
Psmd1 protein (Fragment) OS=Rattus norvegicus GN=Psmd1 PE=2 SV=1	1	1	1.99182	non-synaptic	synaptic	9637.07	10149.2	9657.74	17661.6	20292.6	20693
AP2-associated protein kinase 1 OS=Rattus norvegicus GN=Aak1 PE=1 SV=1	4	4	1.99415	non-synaptic	synaptic	153107	191636	199850	280673	378986	426343
Protein Dctn3 OS=Rattus norvegicus GN=Dctn3 PE=4 SV=1	1	1	1.99779	non-synaptic	synaptic	21643.7	17196.2	21946.8	41990.8	40726.1	38722
Uncharacterized protein (Fragment) OS=Rattus norvegicus PE=3 SV=1	1	1	1.99957	synaptic	non-synaptic	103690	94599.4	116728	52181.8	54347.6	51013.3
ATPase, H+ transporting, lysosomal 38kDa, V0 subunit d1 OS=Rattus norvegicus GN=Atp6v0d1 PE=2 SV=1	10	10	2.00115	non-synaptic	synaptic	2.33785e+06	2.27936e+06	2.24052e+06	4.68946e+06	4.59096e+06	4.44293e+06
Protein Slc25a13 (Fragment) OS=Rattus norvegicus GN=Slc25a13 PE=3 SV=1	2	2	2.00222	synaptic	non-synaptic	1.24818e+06	1.28391e+06	1.17955e+06	642139	583215	628410
D-3-phosphoglycerate dehydrogenase n=1 Tax=Rattus norvegicus RepID=SERA_RAT	12	12	2.00317	synaptic	non-synaptic	1.56726e+06	1.56331e+06	1.52632e+06	787119	772876	764761
Short coiled-coil protein OS=Rattus norvegicus GN=Scoc PE=2 SV=1	1	1	2.00342	synaptic	non-synaptic	25673.9	24085	39605.6	12708.2	15617.1	16280.6
2-oxoglutarate dehydrogenase, mitochondrial OS=Rattus norvegicus GN=Ogdh PE=1 SV=1	31	31	2.0039	synaptic	non-synaptic	1.35529e+07	1.31956e+07	1.26523e+07	6.72144e+06	6.46259e+06	6.47798e+06
CLIP-associating protein 2 OS=Rattus norvegicus GN=Clasp2 PE=2 SV=1	9	9	2.01375	synaptic	non-synaptic	529924	486130	516435	248435	257825	254754
Calponin-3 n=1 Tax=Rattus norvegicus RepID=CNN3_RAT	1	1	2.01445	synaptic	non-synaptic	12764.5	17612	18330.1	7623.35	8470.6	8084.65
Annexin OS=Rattus norvegicus GN=Anxa5 PE=2 SV=1	2	2	2.01974	synaptic	non-synaptic	234441	227018	186101	111128	99895.8	109593
Metabotropic glutamate receptor 2 n=1 Tax=Rattus norvegicus RepID=GRM2_RAT	3	3	2.02064	non-synaptic	synaptic	79287.1	73362.7	75125.9	160446	152442	147364
Protein S100-B n=1 Tax=Rattus norvegicus RepID=S100B_RAT	3	3	2.02625	non-synaptic	synaptic	2.06362e+06	1.99388e+06	1.93724e+06	4.23738e+06	3.79734e+06	4.1121e+06
NADH dehydrogenase (Ubiquinone) 1 beta subcomplex, 5 (Predicted), isoform CRA_b OS=Rattus norvegicus GN=Ndufb5 PE=4 SV=1	6	6	2.02662	synaptic	non-synaptic	1.59309e+06	1.52865e+06	1.32157e+06	717517	746644	728316
Brain acid soluble protein 1 OS=Rattus norvegicus GN=Basp1 PE=2 SV=1	15	15	2.0285	synaptic	non-synaptic	5.35249e+07	5.40866e+07	4.63365e+07	2.53585e+07	2.57613e+07	2.47727e+07
Dihydrolipoamide S-succinyltransferase (E2 component of 2-oxo-glutarate complex), isoform CRA_a OS=Rattus norvegicus GN=Dlst PE=3 SV=1	10	10	2.03158	synaptic	non-synaptic	5.05633e+06	5.02697e+06	4.7469e+06	2.54083e+06	2.37773e+06	2.3813e+06
Hemoglobin alpha, adult chain 2 OS=Rattus norvegicus GN=Hba-a2 PE=2 SV=1	6	6	2.03274	non-synaptic	synaptic	2.08511e+06	2.00037e+06	1.87529e+06	3.77349e+06	4.08612e+06	4.25707e+06
Rap guanine nucleotide exchange factor 4 (Fragment) OS=Rattus norvegicus GN=Rapgef4 PE=2 SV=1	2	2	2.03911	non-synaptic	synaptic	19608.2	19846	20208.3	41189.2	41131.9	39337.2
Protein LOC100365470 OS=Rattus norvegicus GN=LOC100365470 PE=4 SV=1	1	1	2.03987	synaptic	non-synaptic	1.84377e+06	1.86581e+06	1.49688e+06	904632	877938	769786
Syntaxin-7 n=1 Tax=Rattus norvegicus RepID=STX7_RAT	1	1	2.04146	synaptic	non-synaptic	73770.1	55529.9	33828.3	28313.8	26063.1	25530.8
NADH dehydrogenase (Ubiquinone) 1 beta subcomplex 8 OS=Rattus norvegicus GN=Ndufb8 PE=2 SV=1	4	4	2.04328	synaptic	non-synaptic	2.84702e+06	2.71942e+06	2.58573e+06	1.36837e+06	1.30884e+06	1.31254e+06
Fumarate hydratase, mitochondrial n=2 Tax=Rattus norvegicus RepID=FUMH_RAT	13	13	2.04336	synaptic	non-synaptic	7.39637e+06	7.26024e+06	7.29998e+06	3.69768e+06	3.54488e+06	3.50275e+06
Redox-regulatory protein FAM213A OS=Rattus norvegicus GN=Fam213a PE=1 SV=1	2	2	2.04698	synaptic	non-synaptic	108599	109094	103436	58369.4	46578.2	51931.6
UPI0002AB957F related cluster n=2 Tax=Rattus norvegicus RepID=UPI0002AB957F	2	2	2.04764	synaptic	non-synaptic	1.16544e+06	1.12601e+06	1.09013e+06	636595	534430	480430
Ribose-phosphate pyrophosphokinase 2 OS=Rattus norvegicus GN=Prps2 PE=1 SV=3	1	1	2.04972	synaptic	non-synaptic	94074.5	89528.2	94623.1	53119.5	41154.4	41464.4
Protein Vps35 OS=Rattus norvegicus GN=Vps35 PE=4 SV=1	5	5	2.05103	non-synaptic	synaptic	89727.2	90701.9	92695.5	188844	187813	183530
Leukocyte receptor cluster (LRC) member 1 (Predicted) OS=Rattus norvegicus GN=Leng1 PE=4 SV=1	1	1	2.05345	synaptic	non-synaptic	465101	521590	293054	209082	208724	205410
Oxysterol-binding protein-related protein 1 OS=Rattus norvegicus GN=Osbpl1a PE=1 SV=1	1	1	2.05672	non-synaptic	synaptic	5807.68	3602.41	5316.58	11078.3	10641.6	8568.81
COP9 signalosome complex subunit 4 OS=Rattus norvegicus GN=Cops4 PE=2 SV=1	1	1	2.05741	non-synaptic	synaptic	12612.3	12791.1	18865.5	26664.6	30288.5	34126
[Pyruvate dehydrogenase [lipoamide]] kinase isozyme 2, mitochondrial n=1 Tax=Rattus norvegicus RepID=PDK2_RAT	5	5	2.05764	synaptic	non-synaptic	555178	597062	497845	277999	259556	264378
Tryptophan--tRNA ligase, cytoplasmic OS=Rattus norvegicus GN=Wars PE=1 SV=2	1	1	2.05805	synaptic	non-synaptic	40833.7	34680.3	39703.7	15859	19869.3	20255.6
Uncharacterized protein (Fragment) OS=Rattus norvegicus PE=2 SV=1	19	19	2.06003	synaptic	non-synaptic	1.46937e+06	1.53506e+06	1.47792e+06	731491	700206	744161
Transgelin-3 n=1 Tax=Rattus norvegicus RepID=TAGL3_RAT	8	8	2.06305	non-synaptic	synaptic	513814	524489	495585	1.06845e+06	1.04298e+06	1.05306e+06
Cytochrome c oxidase subunit 1 OS=Rattus norvegicus GN=Mt-co1 PE=2 SV=1	1	1	2.06656	non-synaptic	synaptic	131880	128290	176976	271218	316400	315771
Protein Agk OS=Rattus norvegicus GN=Agk PE=4 SV=1	5	5	2.06973	synaptic	non-synaptic	680032	682265	656341	324129	314007	337179
Ryanodine receptor 2 OS=Rattus norvegicus GN=Ryr2 PE=1 SV=2	1	1	2.07109	non-synaptic	synaptic	7451.11	7042.05	8688.17	13953.7	17343.7	16713.2
Myosin regulatory light chain 12B n=1 Tax=Rattus norvegicus RepID=ML12B_RAT	5	5	2.07198	synaptic	non-synaptic	617011	610069	582814	313069	279424	281017
Isocitrate dehydrogenase [NAD] subunit beta, mitochondrial OS=Rattus norvegicus GN=Idh3B PE=1 SV=1	12	12	2.07653	synaptic	non-synaptic	1.3379e+07	1.31545e+07	1.28679e+07	6.33121e+06	6.30007e+06	6.34334e+06
Adaptin ear-binding coat-associated protein 1 n=1 Tax=Rattus norvegicus RepID=NECP1_RAT	1	1	2.0784	non-synaptic	synaptic	108072	104798	132656	235882	244981	237282
Obg-like ATPase 1 OS=Rattus norvegicus GN=Ola1 PE=2 SV=1	1	1	2.07904	non-synaptic	synaptic	37446.4	41419.4	46800.9	82968.4	88332.4	89965.9
Calnexin OS=Rattus norvegicus GN=Canx PE=2 SV=1	7	7	2.07952	synaptic	non-synaptic	1.26294e+06	1.36466e+06	1.10624e+06	645315	583735	566483
Proline-rich transmembrane protein 2 OS=Rattus norvegicus GN=Prrt2 PE=1 SV=1	2	2	2.0796	synaptic	non-synaptic	411989	398062	474501	203421	211177	203094
Long-chain specific acyl-CoA dehydrogenase, mitochondrial n=1 Tax=Rattus norvegicus RepID=ACADL_RAT	2	2	2.08075	synaptic	non-synaptic	237726	358588	263558	140147	139856	133248
Nucleosome assembly protein 1-like 4 OS=Rattus norvegicus GN=Nap1l4 PE=2 SV=1	2	2	2.08373	synaptic	non-synaptic	97248.6	93287.9	96299.5	48955.1	46181.7	42518.1
Stomatin-like protein 2 OS=Rattus norvegicus GN=Stoml2 PE=1 SV=1	5	5	2.08741	synaptic	non-synaptic	533598	542829	618243	280640	270594	260618
FAS-associated factor 2 OS=Rattus norvegicus GN=Faf2 PE=4 SV=1	2	2	2.09012	synaptic	non-synaptic	97346.7	102638	110994	48184.4	47179.2	53421.3
Versican core protein OS=Rattus norvegicus GN=Vcan PE=2 SV=1	2	2	2.09213	synaptic	non-synaptic	396192	391257	399214	187414	181157	198633
Metal transporter CNNM2 OS=Rattus norvegicus GN=Cnnm2 PE=2 SV=1	1	1	2.09266	non-synaptic	synaptic	3222.32	2285.2	2848	4315.22	5966.17	7203.89
Protein Stx16 OS=Rattus norvegicus GN=Stx16 PE=2 SV=1	1	1	2.09514	non-synaptic	synaptic	8883.57	11564.5	6909.05	16276.6	19304.2	21736.4
Peptidylprolyl cis/trans isomerase, NIMA-interacting 1 OS=Rattus norvegicus GN=Pin1 PE=2 SV=1	2	2	2.09737	non-synaptic	synaptic	60297.3	56585.4	50868.3	121092	115106	115637
60S ribosomal protein L30 OS=Rattus norvegicus GN=Rpl30 PE=3 SV=2	2	2	2.09789	synaptic	non-synaptic	123878	117878	119291	51887	58538.7	61674.3
Rho guanine nucleotide exchange factor 2 OS=Rattus norvegicus GN=Arhgef2 PE=2 SV=1	2	2	2.09982	synaptic	non-synaptic	115746	115136	129368	62823.8	56672.2	52066.2
Exocyst complex component 2 OS=Rattus norvegicus GN=Exoc2 PE=2 SV=1	3	3	2.10084	synaptic	non-synaptic	167046	161004	192606	85669.4	79093.4	83069.1
Nit1 protein OS=Rattus norvegicus GN=Nit1 PE=2 SV=1	2	2	2.10356	non-synaptic	synaptic	38756.8	35535.1	40026	81365.2	79773.5	79336
Dehydrogenase/reductase SDR family member 7B (Fragment) OS=Rattus norvegicus GN=Dhrs7b PE=2 SV=1	1	1	2.1038	synaptic	non-synaptic	38919.3	47912.5	37174.3	16262.1	17133.8	25548.1
Neuronal pentraxin-1 n=1 Tax=Rattus norvegicus RepID=NPTX1_RAT	1	1	2.1083	non-synaptic	synaptic	5744.01	7510.62	10334.7	13767.7	18095.7	17870
Prosaposin OS=Rattus norvegicus GN=Psap PE=2 SV=1	5	5	2.10942	non-synaptic	synaptic	1.03437e+06	1.06636e+06	1.05401e+06	2.11936e+06	2.26419e+06	2.27111e+06
Protein Lpcat4 OS=Rattus norvegicus GN=Lpcat4 PE=4 SV=1	1	1	2.11592	synaptic	non-synaptic	37973.2	34167	49824.9	20259.3	18918.8	18463.7
Mitochondrial fission regulator 1-like OS=Rattus norvegicus GN=Mtfr1l PE=2 SV=1	1	1	2.11778	synaptic	non-synaptic	34473.7	32286.6	31710.8	15995.6	15886.3	14615.4
Uncharacterized protein OS=Rattus norvegicus PE=2 SV=1	2	2	2.11836	synaptic	non-synaptic	435345	471154	442137	212920	201880	221843
Protein Slc25a22 OS=Rattus norvegicus GN=Slc25a22 PE=3 SV=1	12	12	2.12051	synaptic	non-synaptic	8.98065e+06	8.89396e+06	8.28712e+06	4.20621e+06	4.02731e+06	4.10393e+06
Protein Ccdc150 (Fragment) OS=Rattus norvegicus GN=Ccdc150 PE=4 SV=1	1	1	2.1297	synaptic	non-synaptic	1.00751e+06	991009	882078	473206	417917	461461
DnaJ (Hsp40) homolog, subfamily C, member 6 (Predicted) OS=Rattus norvegicus GN=Dnajc6 PE=4 SV=1	5	5	2.12971	non-synaptic	synaptic	157777	144931	208619	345171	369812	373995
Uncharacterized protein OS=Rattus norvegicus PE=3 SV=1	1	1	2.13172	synaptic	non-synaptic	44654.6	39535.2	46284	22175.1	19603.2	19427.5
MARCKS-related protein OS=Rattus norvegicus GN=Marcksl1 PE=2 SV=3	2	2	2.13257	synaptic	non-synaptic	189695	192673	170439	83585.2	93025.2	82611.3
Protein LOC100365902 OS=Rattus norvegicus GN=LOC100365902 PE=2 SV=1	24	24	2.13263	synaptic	non-synaptic	3.10321e+07	3.06244e+07	3.00505e+07	1.45071e+07	1.42636e+07	1.42312e+07
Protein Sdr39u1 OS=Rattus norvegicus GN=Sdr39u1 PE=4 SV=1	2	2	2.13328	non-synaptic	synaptic	21639.5	22482.2	23020	43851.2	53031.4	46349.6
10 kDa heat shock protein, mitochondrial n=1 Tax=Rattus norvegicus RepID=CH10_RAT	6	6	2.13868	synaptic	non-synaptic	4.54536e+06	4.59168e+06	3.85942e+06	2.08592e+06	1.98325e+06	2.00768e+06
Pdk3 protein OS=Rattus norvegicus GN=Pdk3 PE=2 SV=1	2	2	2.13897	synaptic	non-synaptic	37137.2	35997.5	30616.1	16159.4	16324	16021.7
Fascin n=2 Tax=Rattus norvegicus RepID=FSCN1_RAT	17	17	2.14199	synaptic	non-synaptic	4.9221e+06	4.85196e+06	4.69206e+06	2.27828e+06	2.26922e+06	2.20609e+06
Protein Adap1 (Fragment) OS=Rattus norvegicus GN=Adap1 PE=2 SV=1	1	1	2.14731	synaptic	non-synaptic	211180	205127	184419	97027.1	93056.8	89673.7
Superoxide dismutase [Mn], mitochondrial n=2 Tax=Rattus norvegicus RepID=SODM_RAT	7	7	2.1474	synaptic	non-synaptic	7.16252e+06	5.8768e+06	6.54541e+06	2.95056e+06	3.04916e+06	3.12048e+06
Dihydropyrimidinase-related protein 4 OS=Rattus norvegicus GN=Dpysl4 PE=2 SV=1	9	9	2.14773	non-synaptic	synaptic	337198	316461	367286	676354	728075	788284
RCG58555, isoform CRA_a OS=Rattus norvegicus GN=LOC683897 PE=2 SV=1	1	1	2.1498	synaptic	non-synaptic	47793.3	65408.1	59444.6	26509.9	32834.2	20963.9
Protein Ndufb6 OS=Rattus norvegicus GN=Ndufb6 PE=2 SV=1	3	3	2.15077	synaptic	non-synaptic	1.6108e+06	1.60576e+06	1.58445e+06	766462	733920	731849
Vesicle-trafficking protein SEC22b OS=Rattus norvegicus GN=Sec22b PE=1 SV=3	3	3	2.15256	synaptic	non-synaptic	229179	209480	229291	99080.2	104833	106392
Synaptopodin OS=Rattus norvegicus GN=Synpo PE=2 SV=2	2	2	2.15258	synaptic	non-synaptic	244760	219867	235725	107692	112685	104978
T-complex protein 1 subunit beta OS=Rattus norvegicus GN=Cct2 PE=1 SV=3	4	4	2.15506	non-synaptic	synaptic	122972	135998	137480	288247	278228	287898
RGD1563224 protein OS=Rattus norvegicus GN=RGD1563224 PE=2 SV=1	2	2	2.15641	synaptic	non-synaptic	617369	628881	562164	284413	278031	276177
Neuroprotective protein 13 OS=Rattus norvegicus GN=Tecr PE=2 SV=1	2	2	2.15647	synaptic	non-synaptic	265780	263121	250157	115820	115855	129591
L-lactate dehydrogenase OS=Rattus norvegicus GN=Ldha PE=2 SV=1	16	16	2.15743	synaptic	non-synaptic	4.98803e+06	1.86008e+07	2.05421e+07	6.76915e+06	6.63325e+06	7.05293e+06
Reticulon-3 OS=Rattus norvegicus GN=Rtn3 PE=2 SV=1	6	6	2.15752	synaptic	non-synaptic	926994	1.02812e+06	783849	404601	432226	432674
Unconventional myosin-Ib OS=Rattus norvegicus GN=Myo1b PE=2 SV=1	1	1	2.15861	synaptic	non-synaptic	16966.7	15328.2	20954.1	7450.43	8890.33	8327.45
Galpha13 OS=Rattus norvegicus GN=Gna13 PE=2 SV=1	3	3	2.16093	synaptic	non-synaptic	190475	187485	166694	71237.7	85987.6	94821.6
ATPase, Na+/K+ transporting, beta 2 polypeptide OS=Rattus norvegicus GN=Atp1b2 PE=2 SV=1	4	4	2.16268	non-synaptic	synaptic	333574	307902	385504	702569	739767	778689
Acp1 protein OS=Rattus norvegicus GN=Acp1 PE=2 SV=1	1	1	2.16479	non-synaptic	synaptic	13536.1	12997.7	16363.5	33221.7	26374	33267.5
Peptidyl-prolyl cis-trans isomerase B n=2 Tax=Rattus norvegicus RepID=PPIB_RAT	1	1	2.16646	synaptic	non-synaptic	86626	79839.5	57352.1	30332.3	25952.4	47025.6
Dual specificity mitogen-activated protein kinase kinase 1 n=1 Tax=Rattus norvegicus RepID=MP2K1_RAT	4	4	2.16662	non-synaptic	synaptic	145729	137563	180534	329620	337349	337967
Isocitrate dehydrogenase 3 (NAD), gamma OS=Rattus norvegicus GN=Idh3g PE=2 SV=1	11	11	2.17468	synaptic	non-synaptic	1.00548e+07	1.03044e+07	9.67705e+06	4.64539e+06	4.54704e+06	4.61937e+06
Synaptotagmin-1 n=2 Tax=Rattus norvegicus RepID=SYT1_RAT	17	17	2.17616	non-synaptic	synaptic	3.68427e+06	3.65531e+06	3.71369e+06	7.94234e+06	7.94907e+06	8.16232e+06
Tenascin-R OS=Rattus norvegicus GN=Tnr PE=2 SV=1	12	12	2.1763	synaptic	non-synaptic	1.80471e+06	1.74046e+06	1.87747e+06	815131	827815	848738
Adenylate kinase isoenzyme 1 n=1 Tax=Rattus norvegicus RepID=KAD1_RAT	6	6	2.17836	non-synaptic	synaptic	551382	548143	661070	1.18082e+06	1.30765e+06	1.34674e+06
Protein Ccny (Fragment) OS=Rattus norvegicus GN=Ccny PE=3 SV=1	1	1	2.18105	synaptic	non-synaptic	91254.6	92266.3	80721.3	45266.3	36169.6	39717.7
Guanine nucleotide-binding protein G(I)/G(S)/G(O) subunit gamma-7 n=2 Tax=Rattus norvegicus RepID=GBG7_RAT	1	1	2.18121	synaptic	non-synaptic	263276	252712	234388	113517	113884	116618
Microtubule-associated protein OS=Rattus norvegicus GN=Map4 PE=2 SV=1	2	2	2.18692	synaptic	non-synaptic	139344	153364	137986	64745.2	62328.4	69867.5
Tripartite motif-containing protein 2 OS=Rattus norvegicus GN=Trim2 PE=1 SV=2	3	3	2.18919	synaptic	non-synaptic	157877	192136	154563	84862.2	76407.5	69215.3
Phosphoglycerate mutase 1 OS=Rattus norvegicus GN=Pgam1 PE=1 SV=4	11	11	2.19037	non-synaptic	synaptic	3.32721e+06	3.3685e+06	3.66891e+06	7.31001e+06	7.64191e+06	7.75044e+06
Ras-related protein Rab-35 OS=Rattus norvegicus GN=Rab35 PE=2 SV=1	2	2	2.19659	synaptic	non-synaptic	254310	255228	254175	124329	113589	109764
60S ribosomal protein L23 OS=Rattus norvegicus GN=Rpl23 PE=2 SV=1	1	1	2.19725	synaptic	non-synaptic	148921	139663	137106	63798.6	69089.8	60848.9
Leucine-rich glioma-inactivated protein 1 OS=Rattus norvegicus GN=Lgi1 PE=1 SV=1	7	7	2.20354	synaptic	non-synaptic	908037	995298	851773	435117	416578	398617
Transforming protein RhoA OS=Rattus norvegicus GN=Rhoa PE=1 SV=1	9	9	2.2055	synaptic	non-synaptic	2.89637e+06	3.06482e+06	2.78253e+06	1.34695e+06	1.3218e+06	1.29577e+06
Hyaluronan and proteoglycan link protein 1 OS=Rattus norvegicus GN=Hapln1 PE=2 SV=1	3	3	2.20754	synaptic	non-synaptic	190100	195693	211887	98566.2	85900.8	86277.9
NADH dehydrogenase (Ubiquinone) 1 beta subcomplex, 11 (Predicted) OS=Rattus norvegicus GN=Ndufb11 PE=4 SV=1	2	2	2.20964	synaptic	non-synaptic	1.65759e+06	1.6366e+06	1.63178e+06	767005	735353	726950
Regulator of G-protein-signaling 7 OS=Rattus norvegicus GN=Rgs7 PE=2 SV=1	2	2	2.21007	non-synaptic	synaptic	41171.1	43143.8	65199	96456.9	112339	121639
Gpc1 protein OS=Rattus norvegicus GN=Gpc1 PE=2 SV=1	1	1	2.21031	synaptic	non-synaptic	71657.2	76326.4	77543.9	33559.2	32473.2	36001.9
Protein Rab5c OS=Rattus norvegicus GN=Rab5c PE=2 SV=1	2	2	2.21194	synaptic	non-synaptic	299316	308100	273264	129477	132802	135870
Adenylyl cyclase-associated protein 1 n=1 Tax=Rattus norvegicus RepID=CAP1_RAT	3	3	2.21244	non-synaptic	synaptic	253328	255024	297580	524611	624560	633904
Excitatory amino acid transporter 2 OS=Rattus norvegicus GN=Slc1a2 PE=4 SV=1	1	1	2.21731	non-synaptic	synaptic	12550.4	11715.6	12699.4	25850.3	28156.1	27957.3
14-3-3 protein gamma OS=Rattus norvegicus GN=Ywhag PE=1 SV=2	11	11	2.21917	non-synaptic	synaptic	1.87883e+06	1.81587e+06	1.90282e+06	3.90473e+06	4.15242e+06	4.36469e+06
Uncharacterized protein OS=Rattus norvegicus PE=2 SV=1	9	9	2.21931	synaptic	non-synaptic	261264	259734	272059	121099	108370	127876
Protein Fundc2 OS=Rattus norvegicus GN=Fundc2 PE=4 SV=1	1	1	2.22304	synaptic	non-synaptic	47048.1	48607.6	41217.7	20781.1	21508	19281.3
Phosphorylase OS=Rattus norvegicus GN=Pygb PE=2 SV=1	20	20	2.22309	non-synaptic	synaptic	688297	741971	765845	1.5661e+06	1.60368e+06	1.71237e+06
V-H+ATPase subunit a1-III OS=Rattus norvegicus GN=Atp6v0a1 PE=2 SV=1	21	21	2.22909	non-synaptic	synaptic	2.45371e+06	2.42062e+06	2.42445e+06	5.23492e+06	5.36661e+06	5.66809e+06
Protein Rhoc OS=Rattus norvegicus GN=Rhoc PE=2 SV=1	1	1	2.23012	synaptic	non-synaptic	14454.7	21394	12147.5	7033.09	6811.52	7677.23
40S ribosomal protein S3 OS=Rattus norvegicus GN=Rps3 PE=1 SV=1	1	1	2.23067	synaptic	non-synaptic	30657.4	22774.8	33013.1	15215.4	14285.8	9251.77
Calreticulin n=1 Tax=Rattus norvegicus RepID=CALR_RAT	9	9	2.23223	synaptic	non-synaptic	3.5373e+06	3.5394e+06	3.16969e+06	1.66391e+06	1.5209e+06	1.4054e+06
Clathrin light chain A n=1 Tax=Rattus norvegicus RepID=CLCA_RAT	4	4	2.23657	non-synaptic	synaptic	272031	315650	258230	653943	629201	608794
Syntaphilin OS=Rattus norvegicus GN=Snph PE=2 SV=1	4	4	2.23685	synaptic	non-synaptic	402861	395637	383495	174480	173456	180483
Protein Ndufa12 (Fragment) OS=Rattus norvegicus GN=Ndufa12 PE=4 SV=1	5	5	2.23728	synaptic	non-synaptic	2.85165e+06	2.75377e+06	2.50991e+06	1.18539e+06	1.20388e+06	1.23804e+06
Kinesin light chain 1 OS=Rattus norvegicus GN=Klc1 PE=2 SV=1	1	1	2.23828	synaptic	non-synaptic	20971.6	25162.8	23162.1	13404.8	9346.1	8208.79
Voltage-dependent anion-selective channel protein 1 OS=Rattus norvegicus GN=Vdac1 PE=1 SV=4	19	19	2.23876	synaptic	non-synaptic	5.46379e+07	5.59627e+07	5.04935e+07	2.47709e+07	2.35423e+07	2.36434e+07
Exportin-1 OS=Rattus norvegicus GN=Xpo1 PE=2 SV=1	2	2	2.23973	non-synaptic	synaptic	10940.4	9634.2	12372.5	24034.6	23764	25994.1
Annexin OS=Rattus norvegicus GN=Anxa4 PE=2 SV=1	3	3	2.24093	synaptic	non-synaptic	169975	169724	174095	73160.3	77943.2	78173.9
Cytoplasmic dynein 1 intermediate chain 1 OS=Rattus norvegicus GN=Dync1i1 PE=4 SV=1	1	1	2.24169	synaptic	non-synaptic	122073	150760	154176	68415.2	59278.6	62792.2
Erythrocyte protein band 4.1-like 3, isoform CRA_b OS=Rattus norvegicus GN=Epb41l3 PE=4 SV=1	1	1	2.24462	synaptic	non-synaptic	35441.1	61751.1	31322.5	19569.2	18333.2	19352.1
Outer membrane assembly protein n=3 Tax=root RepID=C6Z0W8_9BACE	1	1	2.24701	synaptic	non-synaptic	213501	217476	174640	101973	80013.3	87535.4
Protein Psat1 OS=Rattus norvegicus GN=Psat1 PE=2 SV=1	13	13	2.25062	synaptic	non-synaptic	1.95526e+06	2.0099e+06	1.82758e+06	880348	842153	851343
D2hgdh protein OS=Rattus norvegicus GN=D2hgdh PE=2 SV=1	1	1	2.25144	non-synaptic	synaptic	3649.52	4724.02	4908.65	9644.05	9378.07	10881.9
RCG21137 OS=Rattus norvegicus GN=Pgam5 PE=4 SV=1	1	1	2.25826	synaptic	non-synaptic	46759.4	50657.2	40074.3	20665.7	19968.1	20249.9
Apoptosis-inducing factor 1, mitochondrial OS=Rattus norvegicus GN=Aifm1 PE=4 SV=1	5	5	2.26006	synaptic	non-synaptic	816283	805737	714826	360231	330596	343148
Protein RGD1565119 (Fragment) OS=Rattus norvegicus GN=RGD1565119 PE=3 SV=1	1	1	2.26027	synaptic	non-synaptic	17102.3	22631.1	19695.5	9155.43	7048.17	10089.2
Sodium-dependent neutral amino acid transporter SLC6A17 n=1 Tax=Rattus norvegicus RepID=S6A17_RAT	2	2	2.26541	non-synaptic	synaptic	57067.3	48642.1	72019	130676	129946	142006
6-phosphogluconolactonase OS=Rattus norvegicus GN=Pgls PE=4 SV=1	1	1	2.27224	non-synaptic	synaptic	15031.4	13937.9	14842.6	29510.1	35248.6	34792.4
Acyl carrier protein OS=Rattus norvegicus GN=LOC683884 PE=3 SV=1	4	4	2.27334	synaptic	non-synaptic	4.65412e+06	4.875e+06	4.74164e+06	2.06551e+06	2.06658e+06	2.14536e+06
Cytochrome c oxidase subunit 4 isoform 1, mitochondrial OS=Rattus norvegicus GN=Cox4i1 PE=1 SV=1	8	8	2.27412	synaptic	non-synaptic	1.1929e+07	1.24896e+07	1.07074e+07	5.27899e+06	5.07301e+06	5.09393e+06
Myosin light polypeptide 6 OS=Rattus norvegicus GN=Myl6b PE=4 SV=1	6	6	2.27739	synaptic	non-synaptic	1.10344e+06	1.11887e+06	1.0139e+06	508889	467577	444549
Histone H2A type 1-C OS=Rattus norvegicus PE=1 SV=2	3	3	2.28089	non-synaptic	synaptic	1.32853e+06	1.44757e+06	1.25061e+06	3.11117e+06	2.96981e+06	3.10352e+06
Proenkephalin-A n=1 Tax=Rattus norvegicus RepID=PENK_RAT	1	1	2.2817	non-synaptic	synaptic	65377.9	71598	87542.7	174885	169769	167630
Thioredoxin n=1 Tax=Rattus norvegicus RepID=THIO_RAT	2	2	2.28538	synaptic	non-synaptic	152231	169255	60636.3	60800.2	55696.6	50706.2
Uncharacterized protein OS=Rattus norvegicus GN=RGD1560871 PE=4 SV=1	2	2	2.28654	non-synaptic	synaptic	17938.4	15001.9	14351.6	35242.6	34472.3	38420
Growth arrest-specific protein 7 (Fragment) OS=Rattus norvegicus GN=Gas7 PE=2 SV=1	1	1	2.2871	synaptic	non-synaptic	88394.6	91635.5	132939	39970.9	46105.6	50764.9
Proteasome subunit alpha type-1 n=1 Tax=Rattus norvegicus RepID=PSA1_RAT	1	1	2.29311	non-synaptic	synaptic	25040.7	26948.2	25753.5	66459.4	57951.3	53861.2
Contactin-1 n=2 Tax=Rattus norvegicus RepID=CNTN1_RAT	31	31	2.2937	synaptic	non-synaptic	1.35424e+07	1.36882e+07	1.34949e+07	6.11024e+06	5.84676e+06	5.79834e+06
Protein Sec61b OS=Rattus norvegicus GN=Sec61b PE=4 SV=1	1	1	2.30571	synaptic	non-synaptic	25626.8	24347.4	20406.2	10148.2	10404.4	9971.9
Alpha-S2-casein-like A OS=Rattus norvegicus GN=Csn1s2a PE=4 SV=1	1	1	2.3076	synaptic	non-synaptic	676447	718629	578612	287071	288569	279660
Succinate dehydrogenase [ubiquinone] iron-sulfur subunit, mitochondrial n=1 Tax=Rattus norvegicus RepID=DHSB_RAT	6	6	2.30808	synaptic	non-synaptic	2.13983e+06	2.29754e+06	2.00302e+06	963822	928323	898226
Protein IMPACT OS=Rattus norvegicus GN=Impact PE=2 SV=1	2	2	2.30809	non-synaptic	synaptic	70461.4	83056.6	87818.9	176249	186153	194626
Ubiquitin carboxyl-terminal hydrolase OS=Rattus norvegicus GN=Usp5 PE=3 SV=1	8	8	2.3084	non-synaptic	synaptic	426646	418698	497427	1.03926e+06	1.04038e+06	1.02002e+06
Histidine triad nucleotide-binding protein 3 OS=Rattus norvegicus GN=Hint3 PE=2 SV=1	2	2	2.31209	synaptic	non-synaptic	139385	141157	116726	62844.1	56094.9	52882.9
Protein LOC688963 OS=Rattus norvegicus GN=LOC688963 PE=2 SV=1	2	2	2.31233	synaptic	non-synaptic	3.54515e+06	3.52328e+06	3.31493e+06	1.62814e+06	1.45865e+06	1.40364e+06
NADH dehydrogenase (Ubiquinone) 1 beta subcomplex, 9 OS=Rattus norvegicus GN=Ndufb9 PE=2 SV=1	4	4	2.3168	synaptic	non-synaptic	2.57403e+06	2.56355e+06	2.53973e+06	1.14729e+06	1.11165e+06	1.05482e+06
Protein Magmas OS=Rattus norvegicus GN=Magmas PE=4 SV=1	1	1	2.32229	synaptic	non-synaptic	170201	180053	147384	73046.8	73334	67907.1
Pcyox1l protein OS=Rattus norvegicus GN=LOC682714 PE=2 SV=1	1	1	2.32241	synaptic	non-synaptic	21810.4	26875.1	12841.5	8524.29	8739.4	9229.03
Protein Syngr3 OS=Rattus norvegicus GN=Syngr3 PE=4 SV=1	2	2	2.3244	non-synaptic	synaptic	43271.2	42280.9	32103	90860.7	92922.2	89694.6
Prostaglandin E synthase 2 (Predicted), isoform CRA_b OS=Rattus norvegicus GN=Ptges2 PE=4 SV=1	3	3	2.32798	synaptic	non-synaptic	330895	341620	338325	151324	143866	139024
Threonine--tRNA ligase, mitochondrial OS=Rattus norvegicus GN=Tars2 PE=2 SV=1	2	2	2.32849	synaptic	non-synaptic	80053.4	82037.3	73550.2	36078	32605.5	32515.4
SEC14-like 2 (S. cerevisiae) OS=Rattus norvegicus GN=Sec14l2 PE=2 SV=1	1	1	2.3293	synaptic	non-synaptic	60899.6	66830	44536.4	37229.6	23724	13002.6
Cytosolic non-specific dipeptidase OS=Rattus norvegicus GN=Cndp2 PE=1 SV=1	1	1	2.33759	non-synaptic	synaptic	7284.36	5482.58	10269.8	22029	16508.7	15312.8
Drebrin OS=Rattus norvegicus GN=Dbn1 PE=2 SV=3	5	5	2.3457	non-synaptic	synaptic	118682	123333	134417	308179	290613	284205
Frataxin, mitochondrial OS=Rattus norvegicus GN=Fxn PE=1 SV=1	2	2	2.34994	synaptic	non-synaptic	105481	100084	77570.9	41449.6	39753.5	39283.9
60S ribosomal protein L3 n=1 Tax=Rattus norvegicus RepID=RL3_RAT	1	1	2.35	synaptic	non-synaptic	18247.2	24875	26146.1	9786.71	9822.17	9866.99
Cytochrome b-c1 complex subunit Rieske, mitochondrial n=1 Tax=Rattus norvegicus RepID=UCRI_RAT	9	9	2.35012	synaptic	non-synaptic	1.42237e+07	1.4366e+07	1.28009e+07	6.05903e+06	5.64903e+06	5.90405e+06
Cytochrome b5 type B n=2 Tax=Rattus norvegicus RepID=CYB5B_RAT	1	1	2.35268	synaptic	non-synaptic	1.4352e+06	1.3468e+06	1.52981e+06	627159	575971	629588
Purine nucleoside phosphorylase n=1 Tax=Rattus norvegicus RepID=PNPH_RAT	3	3	2.36376	non-synaptic	synaptic	89575.4	87170.4	94524.9	218580	209946	212691
Proteasome subunit beta type OS=Rattus norvegicus GN=Psmb4 PE=3 SV=1	1	1	2.36806	non-synaptic	synaptic	17411.2	18370.6	29016.5	40410.3	54104.8	58930.9
Mitochondrial import receptor subunit TOM40 homolog OS=Rattus norvegicus GN=Tomm40 PE=4 SV=1	5	5	2.36913	synaptic	non-synaptic	1.07851e+06	1.01366e+06	1.10027e+06	449311	456458	441745
Mitochondrial nucleoid factor 1 OS=Rattus norvegicus GN=Mnf1 PE=2 SV=1	1	1	2.36934	synaptic	non-synaptic	90963.2	83216.8	85594.4	41551.5	34154	33934.4
Sodium channel protein type 1 subunit alpha OS=Rattus norvegicus GN=Scn1a PE=2 SV=1	1	1	2.37028	non-synaptic	synaptic	1603.28	2074.29	1110.55	3487	3964.45	3897.75
Myristoylated alanine-rich C-kinase substrate OS=Rattus norvegicus GN=Marcks PE=2 SV=1	7	7	2.3714	non-synaptic	synaptic	1.06023e+06	1.1221e+06	885396	2.31351e+06	2.53697e+06	2.42432e+06
Protein Sptbn1 (Fragment) OS=Rattus norvegicus GN=Sptbn1 PE=2 SV=1	1	1	2.37298	synaptic	non-synaptic	388801	400552	378024	181803	159084	151059
Protein Stxbp6 OS=Rattus norvegicus GN=Stxbp6 PE=4 SV=1	1	1	2.37357	synaptic	non-synaptic	23580.1	27515.4	26732.9	8313.31	11820.3	12656
Uncharacterized protein OS=Rattus norvegicus PE=2 SV=1	1	1	2.37436	synaptic	non-synaptic	35922.8	40495	25557.1	17355.4	13351.2	12241.7
6-phosphofructokinase OS=Rattus norvegicus GN=Pfkl PE=2 SV=1	2	2	2.37525	non-synaptic	synaptic	44679.7	50791.7	45506.4	115875	109195	109787
NADH dehydrogenase (Ubiquinone) 1 alpha subcomplex, 8 OS=Rattus norvegicus GN=Ndufa8 PE=4 SV=1	5	5	2.37885	synaptic	non-synaptic	2.77646e+06	2.86029e+06	2.7842e+06	1.14985e+06	1.17672e+06	1.21335e+06
Sodium/potassium-transporting ATPase subunit alpha-3 OS=Rattus norvegicus GN=Atp1a3 PE=1 SV=2	59	59	2.38181	synaptic	non-synaptic	2.20407e+08	2.25008e+08	2.04995e+08	9.36707e+07	9.06197e+07	8.87832e+07
GNAS complex locus OS=Rattus norvegicus GN=Gnas PE=2 SV=1	5	5	2.38324	synaptic	non-synaptic	681669	666692	677558	271885	290489	287694
Ras-related C3 botulinum toxin substrate 1 OS=Rattus norvegicus GN=Rac1 PE=3 SV=1	8	8	2.38687	synaptic	non-synaptic	5.20592e+06	5.30805e+06	5.11467e+06	2.08045e+06	2.21935e+06	2.24797e+06
Synaptophysin (Fragment) OS=Rattus norvegicus GN=Syp PE=4 SV=1	4	4	2.38864	non-synaptic	synaptic	1.91522e+06	1.86239e+06	1.9115e+06	4.30479e+06	4.503e+06	4.78145e+06
Cytochrome c-1 (Predicted), isoform CRA_c OS=Rattus norvegicus GN=Cyc1 PE=4 SV=1	7	7	2.39096	synaptic	non-synaptic	1.59965e+07	1.56631e+07	1.55232e+07	6.93402e+06	6.41647e+06	6.38338e+06
Heat shock 70kDa protein 12A (Predicted), isoform CRA_a OS=Rattus norvegicus GN=Hspa12a PE=4 SV=1	17	17	2.39283	synaptic	non-synaptic	2.42602e+06	2.6294e+06	2.22422e+06	1.04181e+06	1.00483e+06	995623
Snx4 protein OS=Rattus norvegicus GN=Snx4 PE=2 SV=1	1	1	2.39353	non-synaptic	synaptic	6917.8	3986.57	7368.74	13752.6	15244.2	14740.3
Sortilin OS=Rattus norvegicus GN=Sort1 PE=2 SV=1	1	1	2.39489	synaptic	non-synaptic	63017.1	77188.4	67332.1	26406.6	27802.7	32449.2
Peripheral plasma membrane protein CASK OS=Rattus norvegicus GN=Cask PE=2 SV=1	2	2	2.39646	non-synaptic	synaptic	17606.6	17628.4	16576.9	40742.4	36673.4	46749.5
Glucose-6-phosphate isomerase OS=Rattus norvegicus GN=Gpi PE=1 SV=1	15	15	2.39687	non-synaptic	synaptic	2.92322e+06	2.93061e+06	2.92171e+06	6.78565e+06	6.87613e+06	7.37208e+06
UPI0002AB8BC9 related cluster n=1 Tax=Rattus norvegicus RepID=UPI0002AB8BC9	2	2	2.39934	non-synaptic	synaptic	28934.4	32430.1	27019	68091.2	69885.6	74085.5
Sarcoplasmic/endoplasmic reticulum calcium ATPase 2 OS=Rattus norvegicus GN=Atp2a2 PE=2 SV=1	25	25	2.40378	synaptic	non-synaptic	6.87372e+06	6.94109e+06	6.41318e+06	2.85746e+06	2.70919e+06	2.84844e+06
B-cell receptor-associated protein 31 OS=Rattus norvegicus GN=Bcap31 PE=2 SV=1	1	1	2.40398	synaptic	non-synaptic	34483.9	39138.4	43741.5	15618.1	17307.4	15895.1
Mitochondrial-processing peptidase subunit alpha OS=Rattus norvegicus GN=Pmpca PE=2 SV=1	3	3	2.40427	non-synaptic	synaptic	23700	24552.6	23100.3	53707.4	59503.8	58340
DnaJ homolog subfamily B member 6 OS=Rattus norvegicus GN=Dnajb6 PE=4 SV=1	3	3	2.40787	synaptic	non-synaptic	192711	192399	179526	76673.5	75694.1	82128.8
Renin receptor OS=Rattus norvegicus GN=Atp6ap2 PE=2 SV=1	1	1	2.40907	non-synaptic	synaptic	14204.5	9625.85	17705.3	27453.2	36396.1	36212.6
PEX5-related protein OS=Rattus norvegicus GN=Pex5l PE=2 SV=1	3	3	2.40952	synaptic	non-synaptic	348228	362331	376593	145059	143033	163098
T-complex protein 1 subunit epsilon OS=Rattus norvegicus GN=Cct5 PE=1 SV=1	2	2	2.40989	synaptic	non-synaptic	158643	128859	118538	53989	59531.5	54968.4
Reticulocalbin-2 OS=Rattus norvegicus GN=Rcn2 PE=4 SV=1	2	2	2.41021	synaptic	non-synaptic	339819	364399	318702	171550	141884	110977
Protein LOC100360291 OS=Rattus norvegicus GN=Zglp1 PE=4 SV=1	1	1	2.41439	non-synaptic	synaptic	8532.43	9290.91	8465.3	20246.2	21727.2	21497.6
Cytochrome c oxidase subunit 7C, mitochondrial n=1 Tax=Rattus norvegicus RepID=COX7C_RAT	1	1	2.41585	synaptic	non-synaptic	1.51593e+06	1.48024e+06	1.37857e+06	594211	635006	581632
COBW domain-containing protein 1 OS=Rattus norvegicus GN=Cbwd1 PE=2 SV=2	1	1	2.417	synaptic	non-synaptic	480796	485893	403933	193173	193701	180202
Protein C2cd2l OS=Rattus norvegicus GN=C2cd2l PE=2 SV=1	2	2	2.41971	synaptic	non-synaptic	47346	50146.4	34061.5	18945.7	18820.6	16601.4
Syntenin-1 OS=Rattus norvegicus GN=Sdcbp PE=1 SV=1	1	1	2.41974	synaptic	non-synaptic	48786.2	44426.4	52871.8	23830.2	19838.1	16703.7
Dihydropyrimidinase-related protein 3 n=1 Tax=Rattus norvegicus RepID=DPYL3_RAT	5	5	2.42213	non-synaptic	synaptic	145572	136458	159968	356898	354893	358784
Asparagine-linked glycosylation 2 homolog (Yeast, alpha-1,3-mannosyltransferase), isoform CRA_a OS=Rattus norvegicus GN=Alg2 PE=4 SV=1	5	5	2.42243	synaptic	non-synaptic	497763	454035	445450	207790	176758	192247
DEAH (Asp-Glu-Ala-His) box polypeptide 33 (Predicted) OS=Rattus norvegicus GN=Dhx33 PE=4 SV=1	1	1	2.42276	non-synaptic	synaptic	12723.2	14117.7	12638.7	29609.8	33414.9	32624.7
Synapsin II, isoform CRA_a OS=Rattus norvegicus GN=Syn2 PE=4 SV=1	16	16	2.4242	non-synaptic	synaptic	6.29764e+06	6.24415e+06	6.35101e+06	1.50991e+07	1.55095e+07	1.51913e+07
Endophilin-A1 (Fragment) OS=Rattus norvegicus GN=Sh3gl2 PE=2 SV=1	12	12	2.42448	non-synaptic	synaptic	1.6699e+06	1.66021e+06	1.67135e+06	4.11338e+06	4.0274e+06	3.9852e+06
Nuclear distribution protein nudE homolog 1 OS=Rattus norvegicus GN=Nde1 PE=2 SV=1	1	1	2.43394	non-synaptic	synaptic	9841.28	9654.77	10731.1	24616.2	24358.4	24596.6
Protein Garnl4 OS=Rattus norvegicus GN=Garnl4 PE=2 SV=1	1	1	2.43856	non-synaptic	synaptic	6851.88	8133.29	8966.81	18505.5	19957.9	19945
Glycerol kinase OS=Rattus norvegicus GN=Gk PE=2 SV=1	4	4	2.44449	synaptic	non-synaptic	405094	412104	403266	183005	159245	157022
Nucleoside diphosphate kinase B n=1 Tax=Rattus norvegicus RepID=NDKB_RAT	6	6	2.44965	non-synaptic	synaptic	482626	443926	514177	1.09349e+06	1.15295e+06	1.28284e+06
Coronin OS=Rattus norvegicus GN=Coro1b PE=3 SV=1	2	2	2.45202	synaptic	non-synaptic	492220	490166	543631	216826	205992	199533
Ferredoxin 1 (Fragment) OS=Rattus norvegicus GN=Fdx1 PE=2 SV=1	1	1	2.45283	non-synaptic	synaptic	3301.22	5509.36	4520.84	9696.18	11763.4	11240.2
Mitochondrial import receptor subunit TOM20 homolog OS=Rattus norvegicus GN=Tomm20 PE=1 SV=2	1	1	2.45575	non-synaptic	synaptic	8687.83	8492.01	8615.16	19282.3	22439.1	21624.7
Coactosin-like protein OS=Rattus norvegicus GN=Cotl1 PE=1 SV=1	3	3	2.45947	non-synaptic	synaptic	28665	39652.6	27719	82100.2	79760.7	74338.1
Phosphorylase OS=Rattus norvegicus GN=Pygm PE=2 SV=1	6	6	2.46139	non-synaptic	synaptic	85201	87633.3	81584.2	212972	206922	206330
Discs, large (Drosophila) homolog-associated protein 3, isoform CRA_b OS=Rattus norvegicus GN=Dlgap3 PE=4 SV=1	1	1	2.46163	non-synaptic	synaptic	7640.18	14355.3	12432.2	22029.6	28835.6	33882.6
Peptidyl-prolyl cis-trans isomerase F, mitochondrial n=1 Tax=Rattus norvegicus RepID=PPIF_RAT	1	1	2.46286	synaptic	non-synaptic	185038	137796	120347	55659.8	64889.9	59396.4
GTP-binding nuclear protein Ran OS=Rattus norvegicus GN=Ran PE=1 SV=3	2	2	2.46503	non-synaptic	synaptic	96896.7	92906.7	87563.9	237797	225597	220326
Profilin OS=Rattus norvegicus GN=Pfn2 PE=2 SV=1	4	4	2.46883	non-synaptic	synaptic	319330	278772	308980	727321	736767	775348
Synaptic vesicle glycoprotein 2B OS=Rattus norvegicus GN=Sv2b PE=4 SV=1	4	4	2.47197	non-synaptic	synaptic	299649	205331	216076	570995	583373	628063
Radixin OS=Rattus norvegicus GN=Rdx PE=2 SV=1	6	6	2.4733	synaptic	non-synaptic	508738	514609	503234	205804	205857	205563
Protein Lrba (Fragment) OS=Rattus norvegicus GN=Lrba PE=2 SV=1	1	1	2.47851	synaptic	non-synaptic	126925	143841	87138.7	58086.2	50435.6	35881.2
Pgm1 protein (Fragment) OS=Rattus norvegicus GN=Pgm1 PE=2 SV=1	6	6	2.48301	non-synaptic	synaptic	92051.5	90560.5	97595.5	226571	232440	236747
Malignant T-cell-amplified sequence 1 OS=Rattus norvegicus GN=Mcts1 PE=2 SV=1	1	1	2.48833	non-synaptic	synaptic	7893.6	8121.3	8984.29	20436.4	23215.2	18554.6
Endophilin-A3 (Fragment) OS=Rattus norvegicus GN=Sh3gl3 PE=2 SV=1	1	1	2.48841	non-synaptic	synaptic	13884.9	14054.4	23655.7	36733	44041.9	47614.8
Protein Rab5a n=1 Tax=Rattus norvegicus RepID=O88565_RAT	8	8	2.49042	synaptic	non-synaptic	1.46724e+06	1.51397e+06	1.32266e+06	607109	578656	542401
Lactoylglutathione lyase OS=Rattus norvegicus GN=Glo1 PE=1 SV=3	1	1	2.49258	non-synaptic	synaptic	115234	110915	166820	300927	341062	337514
ER membrane protein complex subunit 9 OS=Rattus norvegicus GN=Emc9 PE=2 SV=1	1	1	2.49297	non-synaptic	synaptic	31281.1	36317.1	25030.6	70567	78875.7	81478.1
Uncharacterized protein (Fragment) OS=Rattus norvegicus PE=3 SV=1	1	1	2.4946	synaptic	non-synaptic	11148	14086.3	8582.08	3841.06	4728.41	4986.36
Cox7a2 protein OS=Rattus norvegicus GN=Cox7a2 PE=2 SV=1	2	2	2.50497	synaptic	non-synaptic	1.57183e+06	1.66313e+06	1.63551e+06	582862	680927	680539
Guanine deaminase OS=Rattus norvegicus GN=Gda PE=2 SV=1	13	13	2.50697	non-synaptic	synaptic	879326	891714	787327	2.15111e+06	2.14022e+06	2.12242e+06
Peptidyl-prolyl cis-trans isomerase FKBP8 OS=Rattus norvegicus GN=Fkbp8 PE=2 SV=1	1	1	2.5121	synaptic	non-synaptic	71942.1	67969.5	67731.2	30305.3	28186.4	24165.2
OCIA domain-containing protein 1 OS=Rattus norvegicus GN=Ociad1 PE=2 SV=1	4	4	2.51265	synaptic	non-synaptic	790528	795708	837885	324585	316118	324066
Protein RGD1563216 OS=Rattus norvegicus GN=RGD1563216 PE=4 SV=1	1	1	2.51868	synaptic	non-synaptic	62377.9	76402.2	65954.8	30132.4	28118.2	23035.9
Protein Agpat1 OS=Rattus norvegicus GN=Agpat1 PE=2 SV=1	1	1	2.51946	synaptic	non-synaptic	44075.6	49799.1	50765.6	15934	19237.1	22238.3
Ras-related protein Rab-18 OS=Rattus norvegicus GN=Rab18 PE=2 SV=1	4	4	2.52218	synaptic	non-synaptic	390165	407853	387848	159968	155475	154731
ARP1 actin-related protein 1 homolog B (Yeast) OS=Rattus norvegicus GN=Actr1b PE=2 SV=1	1	1	2.52257	synaptic	non-synaptic	281905	269323	256300	119531	107852	92738.4
ATP synthase subunit epsilon, mitochondrial n=1 Tax=Rattus norvegicus RepID=ATP5E_RAT	2	2	2.52462	synaptic	non-synaptic	1.59722e+06	1.48811e+06	995396	583079	545870	487421
Clathrin heavy chain 1 OS=Rattus norvegicus GN=Cltc PE=2 SV=1	65	65	2.53553	non-synaptic	synaptic	1.22365e+07	1.23918e+07	1.21963e+07	3.115e+07	3.07688e+07	3.14515e+07
Long-chain-fatty-acid--CoA ligase ACSBG1 n=1 Tax=Rattus norvegicus RepID=ACBG1_RAT	1	1	2.54031	non-synaptic	synaptic	11890.9	9720.21	10644.4	28412.9	24336.7	29189.5
Protein Mgst3 OS=Rattus norvegicus GN=Mgst3 PE=4 SV=1	2	2	2.54071	synaptic	non-synaptic	1.47119e+06	1.42176e+06	1.60878e+06	546983	603793	621060
Uncharacterized protein (Fragment) OS=Rattus norvegicus PE=2 SV=1	1	1	2.5439	synaptic	non-synaptic	54111.8	68834.6	94171.4	29680.8	29879.6	25787.8
Ubiquitin carboxyl-terminal hydrolase OS=Rattus norvegicus GN=Usp12 PE=2 SV=1	1	1	2.54513	synaptic	non-synaptic	23062.5	24809.7	20799.5	10491.7	8259.25	8230.57
SH3-containing GRB2-like protein 3-interacting protein 1 OS=Rattus norvegicus GN=Sgip1 PE=1 SV=1	4	4	2.54586	non-synaptic	synaptic	108173	100843	126597	274557	297629	282238
Mitogen-activated protein kinase 3 n=1 Tax=Rattus norvegicus RepID=MK03_RAT	3	3	2.55573	synaptic	non-synaptic	297743	335321	273210	100020	119905	134680
hepatocyte cell adhesion molecule n=1 Tax=Rattus norvegicus RepID=UPI0002AB980E	4	4	2.55575	synaptic	non-synaptic	1.04064e+06	1.03904e+06	1.08885e+06	411911	411570	416285
Phosphatidylinositol 4-phosphate 5-kinase type-1 gamma OS=Rattus norvegicus GN=Pip5k1c PE=2 SV=1	3	3	2.56128	non-synaptic	synaptic	59323.6	54910.6	66462.8	136504	160623	165689
UPI0002AB8596 related cluster n=1 Tax=Rattus norvegicus RepID=UPI0002AB8596	1	1	2.56707	synaptic	non-synaptic	283245	308060	274956	115339	115505	106608
Uncharacterized protein OS=Rattus norvegicus PE=4 SV=1	1	1	2.56926	synaptic	non-synaptic	216852	184198	223282	88036.9	72612.7	82350.7
IST1 homolog n=1 Tax=Rattus norvegicus RepID=IST1_RAT	2	2	2.57638	synaptic	non-synaptic	52960.4	60765	58548.2	23097.3	21520.9	22248.5
Tyrosine-protein phosphatase non-receptor type 11 n=1 Tax=Rattus norvegicus RepID=PTN11_RAT	3	3	2.57759	synaptic	non-synaptic	164076	156581	156586	64178.8	59622.6	61349.4
Synaptic vesicle glycoprotein 2A n=1 Tax=Rattus norvegicus RepID=SV2A_RAT	8	8	2.58365	non-synaptic	synaptic	949800	853192	866734	2.29291e+06	2.32779e+06	2.27695e+06
Protein Sept6 (Fragment) OS=Rattus norvegicus GN=Sept6 PE=2 SV=1	5	5	2.59234	synaptic	non-synaptic	1.40126e+06	1.33178e+06	1.32835e+06	528626	507054	531005
Vesicular inhibitory amino acid transporter n=1 Tax=Rattus norvegicus RepID=VIAAT_RAT	6	6	2.59455	non-synaptic	synaptic	168442	184359	163895	433425	446856	460313
Dynamin-1 OS=Rattus norvegicus GN=Dnm1 PE=2 SV=1	2	2	2.5996	synaptic	non-synaptic	342804	336515	324758	133649	120493	132101
Carbonyl reductase [NADPH] 1 n=2 Tax=Rattus norvegicus RepID=CBR1_RAT	3	3	2.60541	synaptic	non-synaptic	331856	281413	281865	115928	113374	114265
Cytochrome b-c1 complex subunit 7 OS=Rattus norvegicus GN=Uqcrb PE=3 SV=1	5	5	2.60753	synaptic	non-synaptic	2.94825e+06	2.79034e+06	2.63174e+06	1.02424e+06	1.07948e+06	1.10634e+06
Cyp46a1 protein OS=Rattus norvegicus GN=Cyp46a1 PE=2 SV=1	4	4	2.60798	synaptic	non-synaptic	118996	107863	119820	47222.2	41028.6	44679.3
RAB10, member RAS oncogene family OS=Rattus norvegicus GN=Rab10 PE=2 SV=1	4	4	2.61051	synaptic	non-synaptic	1.48234e+06	1.47835e+06	1.2683e+06	529032	552364	538588
Myogenin n=1 Tax=Rattus norvegicus RepID=O70425_RAT	1	1	2.61234	synaptic	non-synaptic	3.42586e+06	3.6478e+06	2.83742e+06	1.32489e+06	1.20007e+06	1.26899e+06
Neurofascin OS=Rattus norvegicus GN=Nfasc PE=4 SV=1	18	18	2.61461	synaptic	non-synaptic	6.77454e+06	6.76149e+06	6.52811e+06	2.57203e+06	2.54676e+06	2.55508e+06
Uncharacterized protein OS=Rattus norvegicus PE=4 SV=1	3	3	2.61833	non-synaptic	synaptic	44296.8	48682.7	60194.4	120713	139190	141156
Cytoplasmic dynein 1 light intermediate chain 1 OS=Rattus norvegicus GN=Dync1li1 PE=4 SV=1	1	1	2.62595	non-synaptic	synaptic	12273.7	10885.6	14942.6	32469.5	33578.6	34005.5
Mitochondrial carrier homolog 2 (C. elegans) OS=Rattus norvegicus GN=Mtch2 PE=2 SV=1	6	6	2.62749	synaptic	non-synaptic	2.82206e+06	2.96172e+06	2.60942e+06	1.06464e+06	1.0616e+06	1.06814e+06
Thy-1 membrane glycoprotein n=1 Tax=Rattus norvegicus RepID=THY1_RAT	4	4	2.63634	synaptic	non-synaptic	1.27728e+07	1.34306e+07	1.18595e+07	4.85429e+06	4.76389e+06	4.81962e+06
Adaptor-related protein complex 3, delta 1 subunit, isoform CRA_b OS=Rattus norvegicus GN=Ap3d1 PE=2 SV=1	1	1	2.64062	non-synaptic	synaptic	16854.6	15339.4	19419.3	41933.1	46786.3	47571.5
Leukocyte surface antigen CD47 OS=Rattus norvegicus GN=Cd47 PE=2 SV=1	4	4	2.64359	synaptic	non-synaptic	1.28858e+06	1.3153e+06	1.23634e+06	506266	458482	487905
Guanine nucleotide binding protein alpha inhibiting 2 OS=Rattus norvegicus GN=Gnai2 PE=2 SV=1	9	9	2.64708	synaptic	non-synaptic	7.2942e+06	7.1953e+06	7.29226e+06	2.78377e+06	2.76762e+06	2.67721e+06
NADH dehydrogenase (Ubiquinone) 1 beta subcomplex, 7 (Predicted) OS=Rattus norvegicus GN=Ndufb7 PE=4 SV=1	4	4	2.64789	synaptic	non-synaptic	1.12013e+06	1.13036e+06	1.0333e+06	399833	420748	419574
Protein Sptbn1 OS=Rattus norvegicus GN=Sptbn1 PE=4 SV=1	93	93	2.64851	synaptic	non-synaptic	4.15912e+07	4.2056e+07	4.00657e+07	1.5712e+07	1.553e+07	1.54684e+07
Cytochrome b5 reductase 1 OS=Rattus norvegicus GN=Cyb5r1 PE=4 SV=1	3	3	2.65066	synaptic	non-synaptic	612650	589877	616946	230312	225879	230232
Septin-9 OS=Rattus norvegicus GN=Sept9 PE=2 SV=1	7	7	2.65683	synaptic	non-synaptic	1.18358e+06	1.2843e+06	1.01201e+06	473735	420518	415535
Vesicle-associated membrane protein 2 (Fragment) OS=Rattus norvegicus GN=Vamp2 PE=2 SV=1	4	4	2.65749	non-synaptic	synaptic	1.61482e+06	1.6108e+06	1.74542e+06	4.17737e+06	4.41686e+06	4.61628e+06
Protein Mpv17l OS=Rattus norvegicus GN=Mpv17 PE=2 SV=1	1	1	2.65882	synaptic	non-synaptic	210400	130202	191462	90762.4	68346.3	41003.9
Mitochondrial Rho GTPase OS=Rattus norvegicus GN=Rnf135 PE=2 SV=1	2	2	2.6606	synaptic	non-synaptic	222456	190320	193287	72010.6	80763.7	75017.7
Protein Mblac2 OS=Rattus norvegicus GN=Mblac2 PE=4 SV=1	2	2	2.66488	synaptic	non-synaptic	75229.1	66912.3	79566	26543.1	25495.8	31157.1
Liprin-alpha-3 OS=Rattus norvegicus GN=Ppfia3 PE=2 SV=1	2	2	2.66603	non-synaptic	synaptic	20726.7	11163.9	16401.6	40052.6	44004.8	44691.5
Serine/threonine-protein phosphatase 2B catalytic subunit alpha isoform OS=Rattus norvegicus GN=Ppp3ca PE=1 SV=1	17	17	2.67376	non-synaptic	synaptic	1.78032e+06	1.72348e+06	1.86224e+06	4.73339e+06	4.78614e+06	4.82796e+06
Calcium/calmodulin-dependent 3',5'-cyclic nucleotide phosphodiesterase 1B OS=Rattus norvegicus GN=Pde1b PE=2 SV=1	2	2	2.6756	non-synaptic	synaptic	10173.7	11402.9	10157.2	31670.9	25147.9	28088.2
Ras-binding protein DA-Raf OS=Rattus norvegicus GN=Araf PE=2 SV=1	1	1	2.67608	synaptic	non-synaptic	31596.1	31299.6	40091.8	12683.5	13722.5	12078.5
Synaptotagmin II OS=Rattus norvegicus GN=Syt2 PE=4 SV=1	2	2	2.67628	non-synaptic	synaptic	45708.9	35054.4	45509.4	116338	115216	106388
Protein Mrps36 OS=Rattus norvegicus GN=Mrps36 PE=2 SV=1	1	1	2.70257	synaptic	non-synaptic	99903.5	117056	87092.4	40069.8	39973.6	32461.1
Serum albumin n=1 Tax=Rattus norvegicus RepID=ALBU_RAT	7	7	2.71101	non-synaptic	synaptic	156020	165407	140813	393225	413767	446145
Sulfatase n=4 Tax=root RepID=D2EXW8_9BACE	1	1	2.7176	synaptic	non-synaptic	70097	79651.8	98030.9	24158.1	32816.5	34201.4
Ribulose bisphosphate carboxylase large chain n=20 Tax=root RepID=G9IAY3_9APIA	1	1	2.71846	synaptic	non-synaptic	104504	116938	108939	42267.9	38819.8	40444.7
Glycine--tRNA ligase OS=Rattus norvegicus GN=Gars PE=3 SV=1	1	1	2.72528	non-synaptic	synaptic	7236.49	7428.17	7151.8	15776.5	20832	22847.4
Cytoplasmic dynein 1 light intermediate chain 2 OS=Rattus norvegicus GN=Dync1li2 PE=2 SV=1	4	4	2.72821	synaptic	non-synaptic	186908	178847	186536	72916.9	64497.7	65022.5
Major prion protein n=1 Tax=Rattus norvegicus RepID=PRIO_RAT	2	2	2.7312	synaptic	non-synaptic	719792	690397	584768	258743	247636	224053
Calcium/calmodulin-dependent protein kinase type IV OS=Rattus norvegicus GN=Camk4 PE=4 SV=1	1	1	2.73639	non-synaptic	synaptic	6167.17	6277.68	7489.2	16873.7	19440.8	18232.9
Protein LOC100363003 OS=Rattus norvegicus GN=Lyrm4 PE=4 SV=1	1	1	2.74084	synaptic	non-synaptic	66425.4	65983.1	64385.1	22398.8	25461.6	23940.1
Mitochondrial import inner membrane translocase subunit Tim9 OS=Rattus norvegicus GN=Timm9 PE=1 SV=3	4	4	2.74494	synaptic	non-synaptic	381485	395809	332057	135419	127525	141200
Protein Sfpq (Fragment) OS=Rattus norvegicus GN=Sfpq PE=4 SV=1	1	1	2.74589	non-synaptic	synaptic	3207.38	7301.63	6412.47	12978.3	17432.4	16053.9
UPI0002687BF5 related cluster n=2 Tax=Rattus norvegicus RepID=UPI0002687BF5	13	13	2.75024	non-synaptic	synaptic	273102	259504	292169	755430	755484	757412
Protein LOC684509 (Fragment) OS=Rattus norvegicus GN=LOC684509 PE=2 SV=1	2	2	2.75205	synaptic	non-synaptic	2.07175e+06	1.95385e+06	1.78701e+06	764251	660110	687741
Sodium/potassium-transporting ATPase subunit beta-3 n=1 Tax=Rattus norvegicus RepID=AT1B3_RAT	3	3	2.75348	synaptic	non-synaptic	742406	722635	854759	298040	285141	259315
Protein Ubqln2 OS=Rattus norvegicus GN=Ubqln2 PE=4 SV=1	2	2	2.76332	non-synaptic	synaptic	31316.1	29940.2	28279.3	82065.3	77296.7	88053.7
Reticulon-4 OS=Rattus norvegicus GN=Rtn4 PE=2 SV=1	13	13	2.76527	synaptic	non-synaptic	3.37315e+06	3.3395e+06	3.70135e+06	1.2354e+06	1.2575e+06	1.27309e+06
Protein Rdh14 OS=Rattus norvegicus GN=Rdh14 PE=3 SV=1	1	1	2.77033	synaptic	non-synaptic	43416.7	51715.7	40128.9	17639.5	14867	16318.5
Protein Apool (Fragment) OS=Rattus norvegicus GN=Apool PE=2 SV=1	1	1	2.77139	synaptic	non-synaptic	143366	133361	168214	51333.6	55146.6	54068
Protein Tm9sf3 OS=Rattus norvegicus GN=Tm9sf3 PE=2 SV=1	1	1	2.77539	non-synaptic	synaptic	11205.4	17982.3	19482.8	47549.1	45740.7	41789.8
Adenine phosphoribosyltransferase OS=Rattus norvegicus GN=Aprt PE=2 SV=1	4	4	2.78101	non-synaptic	synaptic	53949	57965.1	57847.7	150645	154432	167032
Neuronal membrane glycoprotein M6-b OS=Rattus norvegicus GN=Gpm6b PE=4 SV=1	4	4	2.78124	synaptic	non-synaptic	4.12598e+06	3.95628e+06	3.95888e+06	1.45838e+06	1.40105e+06	1.46999e+06
Disks large homolog 3 OS=Rattus norvegicus GN=Dlg3 PE=2 SV=1	1	1	2.78369	non-synaptic	synaptic	2486.34	2391.12	2205.88	8243.35	6039.72	5434.74
CD59 glycoprotein n=2 Tax=Rattus norvegicus RepID=CD59_RAT	2	2	2.78639	synaptic	non-synaptic	266735	252933	237819	85342.2	98003.9	88506.4
Protein Actn2 OS=Rattus norvegicus GN=Actn2 PE=4 SV=1	3	3	2.78968	synaptic	non-synaptic	127554	136445	143054	47711.4	46796.7	51405.7
Guanine nucleotide-binding protein G(I)/G(S)/G(T) subunit beta-2 OS=Rattus norvegicus GN=Gnb2 PE=1 SV=4	13	13	2.78987	synaptic	non-synaptic	2.72578e+07	2.78766e+07	2.46342e+07	1.00125e+07	9.25372e+06	9.32602e+06
Protein LOC679794 OS=Rattus norvegicus GN=LOC679794 PE=4 SV=1	9	9	2.78995	synaptic	non-synaptic	1.18135e+07	1.21403e+07	1.13897e+07	4.04383e+06	4.31038e+06	4.31395e+06
Alpha-soluble NSF attachment protein n=1 Tax=Rattus norvegicus RepID=SNAA_RAT	6	6	2.79271	synaptic	non-synaptic	1.04352e+06	1.00056e+06	1.01203e+06	376240	358771	359309
Protein Dip2a (Fragment) OS=Rattus norvegicus GN=Dip2a PE=2 SV=1	1	1	2.79881	synaptic	non-synaptic	7772.6	9083.41	11054.5	3938.13	2853.55	3180.61
p55 protein OS=Rattus norvegicus GN=LOC652956 PE=2 SV=1	1	1	2.80137	synaptic	non-synaptic	41092.1	44955.9	35383.6	16736.3	15004.3	11606.7
Histone H4 OS=Rattus norvegicus GN=Hist1h4b PE=1 SV=2	4	4	2.80519	non-synaptic	synaptic	732524	787846	644492	1.98493e+06	1.9634e+06	2.12452e+06
ATPase family AAA domain-containing protein 1 OS=Rattus norvegicus GN=Atad1 PE=2 SV=1	1	1	2.80696	synaptic	non-synaptic	121909	145084	114642	51359.8	46301.4	38299.3
Protein Rab1 (Fragment) OS=Rattus norvegicus GN=Rab1 PE=2 SV=1	1	1	2.80985	non-synaptic	synaptic	7210.65	6358.58	8434.33	18215.4	20756.1	22855.3
Synaptoporin n=1 Tax=Rattus norvegicus RepID=SYNPR_RAT	2	2	2.81271	non-synaptic	synaptic	41411.4	35256.1	51973.8	108839	114052	138940
UBX domain-containing protein 4 OS=Rattus norvegicus GN=Ubxn4 PE=2 SV=1	1	1	2.8172	synaptic	non-synaptic	25520	24871.3	19382.6	6951.19	10256.4	7559.47
Hemoglobin subunit beta-1 n=2 Tax=Rattus RepID=HBB1_RAT	9	9	2.81964	non-synaptic	synaptic	1.09058e+06	1.08857e+06	1.11713e+06	3.10686e+06	3.08023e+06	3.10723e+06
Complexin-2 OS=Rattus norvegicus GN=Cplx2 PE=1 SV=1	5	5	2.8256	non-synaptic	synaptic	453479	490211	493308	1.35167e+06	1.32649e+06	1.38222e+06
Voltage-dependent anion-selective channel protein 3 OS=Rattus norvegicus GN=Vdac3 PE=2 SV=1	8	8	2.82656	synaptic	non-synaptic	9.28352e+06	9.55865e+06	9.30337e+06	3.41024e+06	3.27827e+06	3.26901e+06
Cyclin-dependent kinase 18 n=2 Tax=Rattus norvegicus RepID=CKD18_RAT	1	1	2.82779	synaptic	non-synaptic	50886.1	48166.8	66814.1	21859.5	15762.5	21034
Eukaryotic translation initiation factor 4B OS=Rattus norvegicus GN=Eif4b PE=2 SV=1	1	1	2.83161	non-synaptic	synaptic	1239.52	1368.34	695.245	3364.51	3291.22	2697.37
Pyridine nucleotide-disulfide oxidoreductase domain-containing protein 2 OS=Rattus norvegicus GN=Pyroxd2 PE=2 SV=1	1	1	2.83759	non-synaptic	synaptic	12951.4	16041.5	23145.9	44417.5	50530.3	53000.8
D-tyrosyl-tRNA(Tyr) deacylase OS=Rattus norvegicus GN=Dtd1 PE=2 SV=1	1	1	2.83982	non-synaptic	synaptic	16831.3	14855.5	21653	50516.5	47937.8	53021.2
Pdxp protein OS=Rattus norvegicus GN=Pdxp PE=2 SV=1	3	3	2.84504	non-synaptic	synaptic	74335.1	58297.9	71793.6	173453	189475	218673
Cell division control protein 42 homolog OS=Rattus norvegicus GN=Cdc42 PE=1 SV=2	6	6	2.84577	synaptic	non-synaptic	3.16762e+06	3.09366e+06	3.56314e+06	1.16365e+06	1.13809e+06	1.15055e+06
Myosin-10 OS=Rattus norvegicus GN=Myh10 PE=2 SV=1	19	19	2.84709	synaptic	non-synaptic	2.44498e+06	2.54934e+06	2.33612e+06	880923	851824	841971
Microtubule-associated protein 1A n=1 Tax=Rattus norvegicus RepID=MAP1A_RAT	32	32	2.8493	synaptic	non-synaptic	6.04133e+06	5.9255e+06	5.71651e+06	2.08957e+06	2.06359e+06	2.05304e+06
Spectrin alpha chain, non-erythrocytic 1 OS=Rattus norvegicus GN=Sptan1 PE=2 SV=1	153	153	2.85149	synaptic	non-synaptic	9.98447e+07	1.01523e+08	9.90119e+07	3.52004e+07	3.4764e+07	3.53769e+07
Protein Atp6v1g2 OS=Rattus norvegicus GN=Atp6v1g2 PE=2 SV=1	4	4	2.85585	non-synaptic	synaptic	412946	410714	450973	1.15256e+06	1.19279e+06	1.29481e+06
270 kDa ankyrin G isoform (Fragment) n=2 Tax=Rattus norvegicus RepID=O70511_RAT	12	12	2.86747	synaptic	non-synaptic	937685	941971	978813	323273	328078	345509
Elongation factor 1-alpha 2 OS=Rattus norvegicus GN=Eef1a2 PE=2 SV=1	6	6	2.87772	synaptic	non-synaptic	4.69428e+06	4.88241e+06	4.77249e+06	1.68994e+06	1.62139e+06	1.67497e+06
Protein Tbc1d10b OS=Rattus norvegicus GN=Tbc1d10b PE=4 SV=1	2	2	2.88513	synaptic	non-synaptic	58516.9	58384.2	63348.1	18010.1	22061.7	22403.4
Synaptogyrin 1, isoform CRA_c OS=Rattus norvegicus GN=Syngr1 PE=4 SV=1	2	2	2.88902	non-synaptic	synaptic	145411	144480	146781	399227	407749	454577
Ninjurin-2 OS=Rattus norvegicus GN=Ninj2 PE=2 SV=1	1	1	2.89719	synaptic	non-synaptic	20132	25154.3	20431.7	6574.92	7480.81	8627.59
Voltage-gated potassium channel subunit beta-2 OS=Rattus norvegicus GN=Kcnab2 PE=1 SV=1	6	6	2.89799	synaptic	non-synaptic	1.3626e+06	1.44871e+06	1.54011e+06	489647	499041	512841
LOC685322 protein OS=Rattus norvegicus GN=LOC685322 PE=4 SV=1	2	2	2.9021	synaptic	non-synaptic	1.14027e+06	1.18269e+06	1.1576e+06	389954	414180	395188
Beta-synuclein n=2 Tax=Rattus norvegicus RepID=SYUB_RAT	6	6	2.90638	non-synaptic	synaptic	1.27533e+06	1.24345e+06	1.32788e+06	3.64183e+06	3.64841e+06	3.8896e+06
D-dopachrome decarboxylase n=1 Tax=Rattus norvegicus RepID=DOPD_RAT	3	3	2.90975	synaptic	non-synaptic	2.1996e+06	2.25723e+06	1.98871e+06	776744	715603	722807
Rat glutathione S-transferase OS=Rattus norvegicus GN=Gstm1 PE=2 SV=1	6	6	2.91049	non-synaptic	synaptic	217401	212962	224634	658592	630672	617094
ADP-ribosylation factor GTPase-activating protein 1 (Fragment) OS=Rattus norvegicus GN=Arfgap1 PE=2 SV=1	1	1	2.91116	non-synaptic	synaptic	7597.26	9245.07	9588.54	21198.2	26673	29073.3
Microtubule-associated protein 1B OS=Rattus norvegicus GN=Map1b PE=2 SV=1	42	42	2.91199	synaptic	non-synaptic	9.08375e+06	8.89866e+06	9.16524e+06	3.13712e+06	3.0964e+06	3.08921e+06
ADP-ribosylation factor 6 OS=Rattus norvegicus GN=Arf6 PE=1 SV=2	1	1	2.91376	synaptic	non-synaptic	68718.8	74340.4	56805.7	20190.1	19557.6	28845.6
SH3 and multiple ankyrin repeat domains protein 2 OS=Rattus norvegicus GN=Shank2 PE=2 SV=1	2	2	2.91491	non-synaptic	synaptic	14078.4	13428.2	14509.1	40552	37982.6	43937.6
Protein Surf4 OS=Rattus norvegicus GN=Surf4 PE=2 SV=1	1	1	2.91512	synaptic	non-synaptic	48296.1	38180	35304.4	13718.7	14204.7	13852.1
Niban-like protein 1 OS=Rattus norvegicus GN=Fam129b PE=2 SV=1	1	1	2.91699	synaptic	non-synaptic	14835.1	12327.5	17810.7	5139.99	4695.1	5582.63
Mitochondrial import inner membrane translocase subunit Tim10 OS=Rattus norvegicus GN=Timm10 PE=3 SV=1	1	1	2.92443	synaptic	non-synaptic	110024	103443	99749.1	45816	34159.3	27127.7
Paraplegin OS=Rattus norvegicus GN=Spg7 PE=2 SV=1	1	1	2.92683	non-synaptic	synaptic	5055.59	3778.35	5126.98	14670.8	12481	13709.5
Hsd17b4 protein OS=Rattus norvegicus GN=Hsd17b4 PE=2 SV=1	1	1	2.93051	non-synaptic	synaptic	4529.44	4679.88	5807.43	18209.9	13182.8	12613.9
Ras-related protein Ral-A OS=Rattus norvegicus GN=Rala PE=1 SV=1	5	5	2.93292	synaptic	non-synaptic	1.61107e+06	1.59918e+06	1.39388e+06	534134	524038	511643
Adenylate kinase 2, mitochondrial n=1 Tax=Rattus norvegicus RepID=KAD2_RAT	1	1	2.93384	non-synaptic	synaptic	16353.1	16049.9	18636	47108.4	51514.2	51117.8
Fsd1 protein OS=Rattus norvegicus GN=Fsd1 PE=2 SV=1	1	1	2.93434	synaptic	non-synaptic	160806	167914	162354	58994.8	58290.8	50068.6
ADP-ribosylation factor 4 OS=Rattus norvegicus GN=Arf4 PE=2 SV=2	1	1	2.93496	synaptic	non-synaptic	51440	55985	40466.3	16517.1	18750.9	15121.6
RCG39700, isoform CRA_d OS=Rattus norvegicus GN=Rab6a PE=3 SV=1	1	1	2.93706	synaptic	non-synaptic	226719	257237	153427	74611.4	69421.9	72980.2
Receptor-type tyrosine-protein phosphatase zeta n=1 Tax=Rattus norvegicus RepID=PTPRZ_RAT	3	3	2.94093	non-synaptic	synaptic	71202.7	92444.2	76963.9	235235	241155	231228
Cytoplasmic dynein 1 intermediate chain 2 OS=Rattus norvegicus GN=Dync1i2 PE=4 SV=1	2	2	2.94123	synaptic	non-synaptic	72991.3	89438.6	103235	34594	29216	26514.7
Spnb4 protein n=1 Tax=Rattus norvegicus RepID=UPI0002AB8D22	4	4	2.94304	synaptic	non-synaptic	303207	292706	286290	107082	93758.7	98918.7
Protein Efha2 OS=Rattus norvegicus GN=Efha2 PE=2 SV=1	1	1	2.94529	synaptic	non-synaptic	24126.9	35073.4	27839.8	10680.3	8582.59	10289.4
Phospholysine phosphohistidine inorganic pyrophosphate phosphatase OS=Rattus norvegicus GN=Lhpp PE=2 SV=1	1	1	2.94639	non-synaptic	synaptic	17655.2	17298.6	20481.9	47811	56324.3	59200.1
Uncharacterized protein OS=Rattus norvegicus GN=Ap3b2 PE=4 SV=1	7	7	2.94808	non-synaptic	synaptic	62445.9	61774.4	65566.9	184808	184956	189743
Uncharacterized protein (Fragment) OS=Rattus norvegicus PE=3 SV=1	1	1	2.96266	synaptic	non-synaptic	99277.9	91734.5	103065	36020	33077.5	30163.9
Uncharacterized protein n=4 Tax=root RepID=C0B615_9FIRM	1	1	2.97265	synaptic	non-synaptic	249512	248628	219904	81068.9	79975.5	80505.5
Protein NDRG2 OS=Rattus norvegicus GN=Ndrg2 PE=1 SV=1	8	8	2.97732	non-synaptic	synaptic	945035	892415	938624	2.70473e+06	2.72088e+06	2.83966e+06
Protein Psd3 OS=Rattus norvegicus GN=Psd3 PE=2 SV=1	6	6	2.98217	synaptic	non-synaptic	882742	831841	849027	264535	299488	295624
UPI0002AB865A related cluster n=1 Tax=Rattus norvegicus RepID=UPI0002AB865A	2	2	2.98337	synaptic	non-synaptic	724995	671812	657384	229637	225190	233721
Amidophosphoribosyltransferase n=2 Tax=root RepID=C0FWG3_9FIRM	1	1	2.98484	synaptic	non-synaptic	181582	175192	164133	57893.1	58694.9	57929.2
1-phosphatidylinositol 4,5-bisphosphate phosphodiesterase beta-1 n=2 Tax=Rattus norvegicus RepID=PLCB1_RAT	29	29	2.99442	synaptic	non-synaptic	3.47901e+06	3.48772e+06	3.56352e+06	1.1864e+06	1.17271e+06	1.15751e+06
Cell cycle exit and neuronal differentiation protein 1 OS=Rattus norvegicus GN=Cend1 PE=1 SV=1	8	8	2.99547	synaptic	non-synaptic	5.70477e+06	5.82415e+06	4.18816e+06	1.9519e+06	1.77256e+06	1.52249e+06
Serotransferrin (Fragment) OS=Rattus norvegicus GN=Tf PE=2 SV=1	3	3	2.99579	synaptic	non-synaptic	78618.5	69737.5	72931.4	21879.3	26582.7	25404.1
Calcineurin subunit B type 1 (Fragment) OS=Rattus norvegicus GN=Ppp3r1 PE=2 SV=1	7	7	3.00025	non-synaptic	synaptic	661539	559292	634198	1.92958e+06	1.8374e+06	1.79856e+06
Protein Tjp1 (Fragment) OS=Rattus norvegicus GN=Tjp1 PE=4 SV=1	3	3	3.0019	synaptic	non-synaptic	76715.8	79562.8	77205	29384.4	23549.2	24844.9
Ac1002 OS=Rattus norvegicus GN=Adh4 PE=2 SV=1	1	1	3.01026	synaptic	non-synaptic	82163.4	78962	89392.4	25412.2	27264.1	30545.1
Caskin-1 OS=Rattus norvegicus GN=Caskin1 PE=2 SV=1	2	2	3.01361	non-synaptic	synaptic	11334.2	9973.36	15543.9	34928.8	39319.3	36807.6
Protein Mrpl28 OS=Rattus norvegicus GN=Mrpl28 PE=4 SV=1	1	1	3.03136	non-synaptic	synaptic	3399.63	4168.87	2341.24	8224	10714.3	11101.8
Engulfment and cell motility 1, ced-12 homolog (C. elegans) (Predicted), isoform CRA_a OS=Rattus norvegicus GN=Elmo1 PE=4 SV=1	1	1	3.03139	synaptic	non-synaptic	34312.2	26208.2	35122.4	11773.7	8780.68	10996.4
Sodium/potassium-transporting ATPase subunit beta-1 n=1 Tax=Rattus norvegicus RepID=AT1B1_RAT	9	9	3.03656	synaptic	non-synaptic	5.06007e+07	5.12508e+07	4.71621e+07	1.62295e+07	1.61256e+07	1.67182e+07
Amylo-1, 6-glucosidase, 4-alpha-glucanotransferase (Glycogen debranching enzyme, glycogen storage disease type III) (Predicted), isoform CRA_a OS=Rattus norvegicus GN=Agl PE=4 SV=1	1	1	3.04246	non-synaptic	synaptic	6980.9	9965.22	8043.87	21102.5	25118.6	29809.9
Drebrin-like protein OS=Rattus norvegicus GN=Dbnl PE=1 SV=1	3	3	3.04369	non-synaptic	synaptic	45250.1	26443.6	47216.1	105848	116716	139360
Nucleobindin-1 n=1 Tax=Rattus norvegicus RepID=NUCB1_RAT	1	1	3.04569	non-synaptic	synaptic	5719.7	4110.36	3130.87	14136.6	12777.8	12560.5
ATP-dependent RNA helicase DDX1 n=2 Tax=Rattus norvegicus RepID=DDX1_RAT	1	1	3.04775	non-synaptic	synaptic	5763.33	6086.9	5814.81	16440.8	18697.5	18700.3
Guanine nucleotide-binding protein G(q) subunit alpha n=2 Tax=Rattus norvegicus RepID=GNAQ_RAT	12	12	3.05087	synaptic	non-synaptic	2.95286e+06	3.05496e+06	3.15199e+06	1.0113e+06	1.01917e+06	971890
Monoglyceride lipase OS=Rattus norvegicus GN=Mgll PE=2 SV=1	3	3	3.05497	non-synaptic	synaptic	51014.7	44400.5	50344.9	148301	149377	147615
Leucine-rich repeat-containing protein 57 (Fragment) OS=Rattus norvegicus GN=Lrrc57 PE=2 SV=1	3	3	3.05865	synaptic	non-synaptic	238696	236118	199002	76126.1	70462.8	73710.1
Na(+)/H(+) exchange regulatory cofactor NHE-RF1 OS=Rattus norvegicus GN=Slc9a3r1 PE=1 SV=3	1	1	3.05878	non-synaptic	synaptic	23678.5	28827.9	11234.6	58586.2	67072.2	69311.6
Protein Cdh13 (Fragment) OS=Rattus norvegicus GN=Cdh13 PE=2 SV=1	1	1	3.0669	non-synaptic	synaptic	54405.4	58882.3	59961.4	177458	178674	175204
LRRGT00046 OS=Rattus norvegicus GN=LOC679040 PE=2 SV=1	2	2	3.07151	synaptic	non-synaptic	1.84708e+06	2.17662e+06	1.45316e+06	591074	565218	626824
Proteasome subunit beta type-2 n=1 Tax=Rattus norvegicus RepID=PSB2_RAT	1	1	3.07257	non-synaptic	synaptic	5030.06	6820.42	5521.62	18221.4	18181	16974.6
Endophilin-B1 OS=Rattus norvegicus GN=Sh3glb1 PE=2 SV=1	1	1	3.09665	synaptic	non-synaptic	34706.1	38188.7	33398.8	11608.4	11933.8	10783.2
Protein Epb41l3 OS=Rattus norvegicus GN=Epb41l3 PE=2 SV=1	20	20	3.09684	synaptic	non-synaptic	5.06915e+06	5.07348e+06	4.80098e+06	1.64092e+06	1.59122e+06	1.5933e+06
Endophilin-A2 n=1 Tax=Rattus norvegicus RepID=SH3G1_RAT	3	3	3.0976	non-synaptic	synaptic	88762.4	81696.7	87722.4	249911	272875	276957
Serine/threonine-protein phosphatase (Fragment) OS=Rattus norvegicus GN=Ppp3cb PE=2 SV=1	5	5	3.1022	non-synaptic	synaptic	260674	229654	253656	741301	765535	801151
Monocarboxylate transporter 1 n=1 Tax=Rattus norvegicus RepID=MOT1_RAT	1	1	3.10982	synaptic	non-synaptic	37975.8	37862.9	37597.8	11388.4	13535.3	11553.2
Tyrosine-protein kinase Fyn OS=Rattus norvegicus GN=Fyn PE=2 SV=1	1	1	3.11425	non-synaptic	synaptic	3742.19	3782.39	4415.6	10595	12733.2	13856.5
Rabphilin-3A OS=Rattus norvegicus GN=Rph3a PE=2 SV=1	6	6	3.13744	non-synaptic	synaptic	133671	111794	100633	388352	378818	318692
Calcium-dependent secretion activator 1 OS=Rattus norvegicus GN=Cadps PE=4 SV=1	13	13	3.14158	non-synaptic	synaptic	340834	326876	292409	993586	1.01629e+06	1.00641e+06
Calbindin n=1 Tax=Rattus norvegicus RepID=CALB1_RAT	5	5	3.14809	non-synaptic	synaptic	128145	133342	136712	422605	402570	428392
Hebp1 protein OS=Rattus norvegicus GN=Hebp1 PE=2 SV=1	2	2	3.15982	non-synaptic	synaptic	40724.4	51020.7	44814.6	129409	145042	157052
Guanine nucleotide binding protein alpha inhibiting 3 (Fragment) OS=Rattus norvegicus GN=Gnai3 PE=2 SV=1	1	1	3.16005	synaptic	non-synaptic	92619.8	105529	77536	28173	27900.3	31167.5
Protein LOC685203 OS=Rattus norvegicus GN=LOC685203 PE=4 SV=1	2	2	3.16233	synaptic	non-synaptic	157293	152985	195399	43865.4	53791.2	62250.3
Coronin-1A OS=Rattus norvegicus GN=Coro1a PE=1 SV=3	4	4	3.16938	non-synaptic	synaptic	386513	364533	453120	1.22601e+06	1.29749e+06	1.29296e+06
Neuroendocrine protein 7B2 OS=Rattus norvegicus GN=Scg5 PE=4 SV=1	1	1	3.17454	non-synaptic	synaptic	8059.44	8024.92	21093.2	34849.6	39342.7	43829.4
Elongation factor 1-alpha OS=Rattus norvegicus GN=LOC100360413 PE=3 SV=1	13	13	3.18805	synaptic	non-synaptic	1.05368e+07	1.00819e+07	9.59204e+06	3.22312e+06	3.1318e+06	3.12135e+06
Protein Myh14 OS=Rattus norvegicus GN=Myh14 PE=2 SV=1	5	5	3.20381	synaptic	non-synaptic	260319	243002	297772	78392.7	82755.5	88895.7
Cytosol aminopeptidase OS=Rattus norvegicus GN=Lap3 PE=1 SV=1	12	12	3.21236	synaptic	non-synaptic	2.27098e+06	2.21329e+06	2.20436e+06	675944	672374	733836
Threonine--tRNA ligase, cytoplasmic OS=Rattus norvegicus GN=Tars PE=3 SV=1	2	2	3.21979	synaptic	non-synaptic	67736.8	68549.4	66649.3	16849.9	23759.1	22418.5
Protein LOC361414 OS=Rattus norvegicus GN=LOC361414 PE=4 SV=1	4	4	3.23534	non-synaptic	synaptic	76504.9	70613.3	95702.4	265201	261186	259219
Serum paraoxonase/arylesterase 2 OS=Rattus norvegicus GN=Pon2 PE=2 SV=1	1	1	3.25412	synaptic	non-synaptic	13650.8	11303.4	13353.4	5368.3	1915.32	4488.4
Sodium channel subunit beta-2 n=1 Tax=Rattus norvegicus RepID=SCN2B_RAT	1	1	3.25434	synaptic	non-synaptic	116193	110746	137551	30333.6	43923.7	37743.8
Importin subunit alpha OS=Rattus norvegicus GN=Kpna1 PE=2 SV=1	1	1	3.25969	non-synaptic	synaptic	3611.03	4008.7	7207.64	15012.8	18600.1	14719.7
ADP-ribosylation factor 1 OS=Rattus norvegicus GN=Arf1 PE=1 SV=2	1	1	3.27555	non-synaptic	synaptic	161693	136797	155129	504349	490923	490582
Protein Rras2 (Fragment) OS=Rattus norvegicus GN=Rras2 PE=2 SV=1	1	1	3.28825	synaptic	non-synaptic	71319.1	66705.7	60501.5	24216.7	18782.3	17375.5
Aldehyde dehydrogenase OS=Rattus norvegicus GN=Aldh3a2 PE=2 SV=1	2	2	3.29025	synaptic	non-synaptic	122506	124582	131978	36698.7	36675	41835.1
Protein Hdac6 OS=Rattus norvegicus GN=Hdac6 PE=2 SV=1	1	1	3.2933	non-synaptic	synaptic	12368.4	12733.7	16586.4	49622.8	41397.6	46272.2
Protein RGD1311378 OS=Rattus norvegicus GN=Fam210b PE=2 SV=1	1	1	3.29608	synaptic	non-synaptic	16315.9	19830.1	8860.75	4906.67	4446.91	4301.03
Myc box-dependent-interacting protein 1 OS=Rattus norvegicus GN=Bin1 PE=2 SV=1	17	17	3.30467	synaptic	non-synaptic	7.76106e+06	7.72139e+06	7.38298e+06	2.32237e+06	2.29052e+06	2.30622e+06
Protein Arhgap1 OS=Rattus norvegicus GN=Arhgap1 PE=2 SV=1	3	3	3.31844	non-synaptic	synaptic	82886.8	61006.2	71936.2	252216	224379	239620
26S proteasome non-ATPase regulatory subunit 2 OS=Rattus norvegicus GN=Psmd2 PE=2 SV=1	2	2	3.3284	non-synaptic	synaptic	9770.9	8932.96	9865.65	27164.2	31864.8	36061.6
UPI0002AB850C related cluster n=1 Tax=Rattus norvegicus RepID=UPI0002AB850C	10	10	3.34651	synaptic	non-synaptic	1.35023e+06	1.4096e+06	1.34015e+06	433070	408176	383905
Protein prune homolog 2 OS=Rattus norvegicus GN=Prune2 PE=2 SV=1	1	1	3.34822	non-synaptic	synaptic	9054.52	7336.54	9172.68	29788.6	27779.8	28024.7
Protein Tom1 OS=Rattus norvegicus GN=Tom1 PE=2 SV=1	1	1	3.36742	non-synaptic	synaptic	1089.97	2029.18	3406.34	6164	8685.26	7124.81
Serine/threonine-protein kinase DCLK1 OS=Rattus norvegicus GN=Dclk1 PE=2 SV=1	1	1	3.36863	non-synaptic	synaptic	3275.25	3129.18	5845.92	11682.4	13165.6	16418.9
MAGUK p55 subfamily member 3 OS=Rattus norvegicus GN=Mpp3 PE=2 SV=1	1	1	3.3735	non-synaptic	synaptic	12449.7	11825.2	11952.5	33710	43898.6	44604.9
Protein Map6d1 OS=Rattus norvegicus GN=Map6d1 PE=4 SV=1	3	3	3.37757	synaptic	non-synaptic	179040	199780	226990	50106.1	62586.5	66670.2
Protein phosphatase 1 regulatory subunit 7 OS=Rattus norvegicus GN=Ppp1r7 PE=1 SV=1	2	2	3.38485	non-synaptic	synaptic	20526.4	16504.1	17389.9	66108.9	58348.4	59747.4
Histone H2B OS=Rattus norvegicus GN=Hist1h2bl PE=2 SV=1	7	7	3.38667	non-synaptic	synaptic	1.06241e+06	991760	916890	3.49506e+06	3.39693e+06	3.17002e+06
Pirin OS=Rattus norvegicus GN=Pir PE=1 SV=1	1	1	3.39623	non-synaptic	synaptic	1974.05	1126.23	2293.83	5108.29	5968.71	7242.67
Protein Tln2 OS=Rattus norvegicus GN=Tln2 PE=2 SV=1	3	3	3.39689	non-synaptic	synaptic	29659.6	26729.2	32684.4	88470.3	103470	110632
Protein Romo1 OS=Rattus norvegicus GN=Romo1 PE=4 SV=1	1	1	3.40218	synaptic	non-synaptic	66195.7	73345.2	69513.9	23949.1	22129.3	15368.9
60S ribosomal protein L19 OS=Rattus norvegicus GN=Rpl19 PE=1 SV=1	1	1	3.40742	synaptic	non-synaptic	55869.3	46749.5	52906.8	15907.8	12316.8	17418.5
ATP synthase-coupling factor 6, mitochondrial n=1 Tax=Rattus norvegicus RepID=ATP5J_RAT	4	4	3.41035	synaptic	non-synaptic	7.75092e+06	7.57997e+06	7.1619e+06	2.27889e+06	2.10606e+06	2.2105e+06
LIM and SH3 domain protein 1 OS=Rattus norvegicus GN=Lasp1 PE=2 SV=1	5	5	3.4181	non-synaptic	synaptic	79502.7	78400.8	81839.6	275300	278706	265460
Actin related protein 2/3 complex, subunit 2 (Predicted), isoform CRA_a OS=Rattus norvegicus GN=Arpc2 PE=4 SV=1	1	1	3.42293	non-synaptic	synaptic	24554.5	26177.4	31659	85878.1	97257	98883.6
Lamin A, isoform CRA_b OS=Rattus norvegicus GN=Lmna PE=3 SV=1	1	1	3.4254	non-synaptic	synaptic	3668.61	6219.91	3442.11	14223	14143.7	17296.1
Glutathione peroxidase OS=Rattus norvegicus GN=Gpx4 PE=3 SV=1	1	1	3.42858	synaptic	non-synaptic	100002	121517	105550	29579.3	33612	32203.4
Synaptotagmin-12 n=1 Tax=Rattus norvegicus RepID=SYT12_RAT	1	1	3.42957	non-synaptic	synaptic	2733.45	3131.95	3531.21	10599.8	11276.3	10350.2
Plectin OS=Rattus norvegicus GN=Plec PE=2 SV=1	61	61	3.45001	synaptic	non-synaptic	6.5132e+06	6.67652e+06	6.44911e+06	1.89888e+06	1.88986e+06	1.90365e+06
Protein phosphatase 1, regulatory subunit 9B OS=Rattus norvegicus GN=Ppp1r9b PE=2 SV=1	2	2	3.46483	non-synaptic	synaptic	16406.9	15140.6	20469.5	57366.6	59532.8	63330.9
Inactive phospholipase C-like protein 1 OS=Rattus norvegicus GN=Plcl1 PE=1 SV=1	5	5	3.48939	synaptic	non-synaptic	322828	358250	284114	95570.2	93873.6	87164.3
Coenzyme A synthase OS=Rattus norvegicus GN=Coasy PE=2 SV=1	1	1	3.4946	non-synaptic	synaptic	15081.4	19577.5	19995	65824.4	60686.4	64482.9
Secernin-1 OS=Rattus norvegicus GN=Scrn1 PE=1 SV=1	3	3	3.49614	non-synaptic	synaptic	25210.8	30122.6	43838	110209	112127	124380
Protein Adam11 OS=Rattus norvegicus GN=Adam11 PE=2 SV=1	1	1	3.5099	synaptic	non-synaptic	91030.2	91068.8	82580.1	22844.8	29051.6	23513
Protein Tbc1d24 OS=Rattus norvegicus GN=Tbc1d24 PE=4 SV=1	3	3	3.52203	synaptic	non-synaptic	841678	836038	793059	254971	231368	215180
Spectrin beta chain, non-erythrocytic 2 OS=Rattus norvegicus GN=Sptbn2 PE=2 SV=1	67	67	3.52423	synaptic	non-synaptic	1.49102e+07	1.48393e+07	1.43822e+07	4.20981e+06	4.10794e+06	4.2046e+06
Protein Cetn2 OS=Rattus norvegicus GN=Cetn2 PE=2 SV=1	1	1	3.53802	non-synaptic	synaptic	17466	21851.8	26637	74799.2	81120.9	77429
Guanine nucleotide-binding protein G(i) subunit alpha-1 n=2 Tax=Rattus norvegicus RepID=GNAI1_RAT	12	12	3.55514	synaptic	non-synaptic	7.64301e+06	7.63548e+06	7.27794e+06	2.0806e+06	2.15899e+06	2.10514e+06
Cysteine desulfurase, mitochondrial OS=Rattus norvegicus GN=Nfs1 PE=2 SV=1	1	1	3.56759	synaptic	non-synaptic	28707.7	36132.9	27138	8803.1	8210.25	8768.37
[Protein ADP-ribosylarginine] hydrolase n=1 Tax=Rattus norvegicus RepID=ADPRH_RAT	1	1	3.56832	non-synaptic	synaptic	9378.02	7201.57	11522.7	29359.3	32052.4	38866
Actin-binding LIM protein 2 OS=Rattus norvegicus GN=Ablim2 PE=2 SV=1	1	1	3.57636	synaptic	non-synaptic	47776	39977	33806.5	13224.7	11121.1	9644.05
Protein LOC100364814 (Fragment) OS=Rattus norvegicus GN=Scai PE=4 SV=1	2	2	3.57743	non-synaptic	synaptic	9442.09	12986.3	8689.15	39113.2	35728.1	36479.6
Anionic trypsin-2 OS=Rattus norvegicus GN=Prss2 PE=2 SV=1	1	1	3.57947	synaptic	non-synaptic	335018	348665	256100	87006.5	83583.2	91958.1
ADP-dependent glucokinase, isoform CRA_a OS=Rattus norvegicus GN=Adpgk PE=4 SV=1	2	2	3.58056	synaptic	non-synaptic	71808.6	75317.5	75451.8	19822	21217.1	21123.8
Synaptotagmin III OS=Rattus norvegicus GN=Syt3 PE=2 SV=1	1	1	3.58506	non-synaptic	synaptic	7431.82	8152.48	10011.3	25702.2	32182.1	33877.6
Protein Myo6 OS=Rattus norvegicus GN=Myo6 PE=2 SV=1	1	1	3.60085	synaptic	non-synaptic	61757.2	56733.6	68066	19284.3	16264.8	16259.9
Glutathione S-transferase Mu 5 OS=Rattus norvegicus GN=Gstm5 PE=1 SV=3	3	3	3.60116	non-synaptic	synaptic	31833	30983.4	21630.6	105096	104307	94704
Protein RGD1561963 (Fragment) OS=Rattus norvegicus GN=RGD1561963 PE=2 SV=1	1	1	3.604	synaptic	non-synaptic	31090.2	35224.9	38881.1	9763.42	10443.2	8982.1
Aggrecan core protein OS=Rattus norvegicus GN=Acan PE=2 SV=1	1	1	3.61758	synaptic	non-synaptic	48411.1	49422.4	78662	10838.2	19392.2	18557.8
NADH dehydrogenase [ubiquinone] 1 alpha subcomplex subunit 11 OS=Rattus norvegicus GN=Ndufa11 PE=2 SV=1	5	5	3.62276	synaptic	non-synaptic	1.70389e+06	1.76913e+06	1.692e+06	491015	480702	453996
Uncharacterized protein OS=Rattus norvegicus PE=3 SV=1	1	1	3.62802	synaptic	non-synaptic	1.01948e+06	1.1681e+06	537082	324868	232002	194134
Protein Sptb OS=Rattus norvegicus GN=Sptb PE=4 SV=1	10	10	3.62863	synaptic	non-synaptic	697388	671907	710447	202466	185970	184713
N(G),N(G)-dimethylarginine dimethylaminohydrolase 2 OS=Rattus norvegicus GN=Ddah2 PE=1 SV=1	6	6	3.63641	synaptic	non-synaptic	1.27737e+06	1.25873e+06	1.23562e+06	353822	337282	346107
Matr3 protein (Fragment) OS=Rattus norvegicus GN=Matr3 PE=2 SV=1	2	2	3.64008	non-synaptic	synaptic	6474.29	9859.34	6305.36	26836.3	27645.7	27925.8
60S ribosomal protein L34 OS=Rattus norvegicus GN=Rpl34 PE=2 SV=1	1	1	3.65529	synaptic	non-synaptic	17642.9	16890.7	7527	5541.8	3241.49	2723.49
Gamma-aminobutyric acid receptor-associated protein-like 2 OS=Rattus norvegicus GN=Gabarapl2 PE=3 SV=1	1	1	3.66028	non-synaptic	synaptic	3350.72	1554.16	2481.55	10652.7	7701.46	8682.14
Glutathione S-transferase OS=Rattus norvegicus GN=Gsta1 PE=2 SV=1	3	3	3.66164	non-synaptic	synaptic	53874.7	58102.1	58574.9	185396	207345	231758
Ras-related protein Rab-27B OS=Rattus norvegicus GN=Rab27b PE=2 SV=3	1	1	3.67324	non-synaptic	synaptic	2462.03	3382.63	3450.03	10721	12017.6	11403.1
Septin 7 OS=Rattus norvegicus GN=Sept7 PE=2 SV=1	21	21	3.67707	synaptic	non-synaptic	2.15702e+07	2.17742e+07	2.07393e+07	5.98518e+06	5.64928e+06	5.79344e+06
Myosin-4 OS=Rattus norvegicus GN=Myh4 PE=2 SV=1	5	5	3.70585	synaptic	non-synaptic	263646	320648	221230	79413	83307.8	54644.7
Uncharacterized protein OS=Rattus norvegicus PE=4 SV=1	5	5	3.71162	synaptic	non-synaptic	9.7809e+06	1.0106e+07	9.33705e+06	2.75159e+06	2.61772e+06	2.50432e+06
Synaptic vesicle membrane protein VAT-1 homolog OS=Rattus norvegicus GN=Vat1 PE=1 SV=1	9	9	3.71507	synaptic	non-synaptic	2.16322e+06	2.11764e+06	2.1568e+06	564803	573591	594458
Transmembrane 4 superfamily member 2 (Mapped), isoform CRA_a OS=Rattus norvegicus GN=Tspan7 PE=2 SV=1	1	1	3.74971	non-synaptic	synaptic	6401.07	8175.34	21341.3	28116.5	49056.7	57507.7
Isoform MLC3 of Myosin light chain 1/3, skeletal muscle isoform n=1 Tax=Rattus norvegicus RepID=P02600-2	2	2	3.76089	synaptic	non-synaptic	65497.9	107501	45483.5	20815.7	18412.8	18864.9
Protein LOC688717 OS=Rattus norvegicus GN=Slirp PE=4 SV=1	1	1	3.764	synaptic	non-synaptic	17405	21203.2	16872.7	4730.11	4969.18	5040.6
Hyaluronan and proteoglycan link protein 2 OS=Rattus norvegicus GN=Hapln2 PE=4 SV=1	1	1	3.7755	synaptic	non-synaptic	32570	21548	26218.6	7870.35	8417.4	4990.64
O-linked N-acetylglucosamine (GlcNAc) transferase (UDP-N-acetylglucosamine:polypeptide-N-acetylglucosaminyl transferase), isoform CRA_a OS=Rattus norvegicus GN=Ogt PE=4 SV=1	1	1	3.8218	non-synaptic	synaptic	2404.03	2198.85	3325.49	6469.35	11203.2	12628.1
Protein Map7d2 OS=Rattus norvegicus GN=Map7d2 PE=2 SV=1	1	1	3.82914	synaptic	non-synaptic	30568.8	31963.3	37003.7	8031.83	8406.63	9555.81
Potassium voltage-gated channel subfamily A member 2 OS=Rattus norvegicus GN=Kcna2 PE=1 SV=1	2	2	3.85239	synaptic	non-synaptic	376982	392214	413409	100667	98614.1	107698
Creatine kinase U-type, mitochondrial OS=Rattus norvegicus GN=Ckmt1b PE=2 SV=1	18	18	3.86238	synaptic	non-synaptic	2.87853e+07	2.88976e+07	2.75802e+07	7.19727e+06	7.29307e+06	7.58494e+06
Fumarylacetoacetase n=1 Tax=Rattus norvegicus RepID=FAAA_RAT	8	8	3.86587	synaptic	non-synaptic	1.10699e+06	1.18101e+06	1.02764e+06	278050	278536	301083
Proteasome subunit beta type OS=Rattus norvegicus GN=Psmb1 PE=2 SV=1	1	1	3.86703	synaptic	non-synaptic	100684	244981	257832	66983.5	49074.3	40004.5
Contactin-associated protein 1 (Fragment) OS=Rattus norvegicus GN=Cntnap1 PE=2 SV=1	14	14	3.86752	synaptic	non-synaptic	2.15656e+06	2.13749e+06	2.0189e+06	525035	542011	565256
Isoform Alpha-2 of Guanine nucleotide-binding protein G(o) subunit alpha n=1 Tax=Rattus norvegicus RepID=P59215-2	1	1	3.87722	synaptic	non-synaptic	1.32166e+06	1.26673e+06	1.41925e+06	383743	323294	326602
Protein lifeguard 2 n=2 Tax=Rattus norvegicus RepID=LFG2_RAT	1	1	3.88442	synaptic	non-synaptic	191115	167055	206779	50227.7	44835.5	50376.8
Contactin 2 OS=Rattus norvegicus GN=Cntn2 PE=4 SV=1	4	4	3.89078	synaptic	non-synaptic	440032	464953	450885	120151	118294	110038
Annexin OS=Rattus norvegicus GN=Anxa3 PE=2 SV=1	6	6	3.89652	non-synaptic	synaptic	76007.7	70813.1	68043.3	282253	282347	272621
Leukotriene A-4 hydrolase n=1 Tax=Rattus norvegicus RepID=LKHA4_RAT	1	1	3.91955	synaptic	non-synaptic	21346.7	25113.9	21241.2	7043.73	4402.74	5826.37
Protein Wdr20a OS=Rattus norvegicus GN=Wdr20a PE=4 SV=1	1	1	3.92201	non-synaptic	synaptic	6399.34	5366.7	5346	20048.4	24471.3	22594
Glycerol-3-phosphate dehydrogenase [NAD(+)], cytoplasmic n=1 Tax=Rattus norvegicus RepID=GPDA_RAT	14	14	3.92442	synaptic	non-synaptic	3.99119e+06	4.04688e+06	3.57234e+06	1.00343e+06	959939	995138
Peroxiredoxin-1 n=1 Tax=Rattus norvegicus RepID=PRDX1_RAT	8	8	3.94483	synaptic	non-synaptic	3.31198e+06	3.3826e+06	2.88383e+06	789656	804374	834059
Protein Cmpk2 OS=Rattus norvegicus GN=Cmpk2 PE=4 SV=1	2	2	3.94857	non-synaptic	synaptic	12158.2	12507.9	11337.1	44811.3	47198.7	50151.1
Complexin-1 OS=Rattus norvegicus GN=Cplx1 PE=1 SV=1	1	1	3.95175	non-synaptic	synaptic	14880.7	12985.9	27802.1	59009.8	77559.1	83420
ATPase, H transporting, lysosomal V1 subunit G1 OS=Rattus norvegicus GN=Atp6v1g1 PE=4 SV=1	2	2	3.95772	non-synaptic	synaptic	19641.1	22223.2	20257.8	71932.9	84056.9	89872.1
Rho-related GTP-binding protein RhoB OS=Rattus norvegicus GN=Rhob PE=1 SV=1	4	4	3.96938	synaptic	non-synaptic	3.06813e+06	3.00309e+06	4.1225e+06	861083	871041	835964
Uncharacterized protein OS=Rattus norvegicus PE=2 SV=1	1	1	3.96952	non-synaptic	synaptic	1300.77	1017.65	3264.56	7235.65	7606.5	7319.59
Hdac11 protein OS=Rattus norvegicus GN=Hdac11 PE=2 SV=1	3	3	3.99858	synaptic	non-synaptic	511465	531117	522229	130665	132406	128271
Guanine nucleotide-binding protein subunit gamma OS=Rattus norvegicus GN=Gng10 PE=3 SV=1	1	1	4.03593	synaptic	non-synaptic	418025	342965	354482	100592	91756.4	84037.1
Cathepsin D OS=Rattus norvegicus GN=Ctsd PE=2 SV=1	5	5	4.06208	non-synaptic	synaptic	260119	238960	280358	1.08919e+06	1.04842e+06	1.02852e+06
Plastin-3 (Fragment) OS=Rattus norvegicus GN=Pls3 PE=2 SV=1	4	4	4.06232	synaptic	non-synaptic	225597	237293	228120	54738.2	57072.5	58291.4
GMP reductase OS=Rattus norvegicus GN=Gmpr PE=2 SV=1	1	1	4.06427	non-synaptic	synaptic	9869.51	8935.3	10909.6	40381.2	41935.2	38450.9
C-terminal-binding protein 1 OS=Rattus norvegicus GN=Ctbp1 PE=2 SV=1	6	6	4.11082	non-synaptic	synaptic	84519.1	103109	79316.1	349744	345364	402249
Inosine-5'-monophosphate dehydrogenase OS=Rattus norvegicus GN=Impdh2 PE=2 SV=1	1	1	4.12917	non-synaptic	synaptic	3377.26	4320.69	1844	9541.19	14070.2	15788.9
Isochorismatase domain-containing protein 1 OS=Rattus norvegicus GN=Isoc1 PE=4 SV=1	3	3	4.13159	synaptic	non-synaptic	135837	138365	132563	31443.1	30580.3	36429
Small VCP/p97-interacting protein OS=Rattus norvegicus GN=Svip PE=1 SV=1	2	2	4.13386	synaptic	non-synaptic	256025	275658	227135	58808.7	58938.2	65814.7
Moesin (Fragment) OS=Rattus norvegicus GN=Msn PE=2 SV=1	1	1	4.1612	synaptic	non-synaptic	19488.3	17610.9	22142.7	4340.91	5333.95	4561.86
Exocyst complex component 3 n=1 Tax=Rattus norvegicus RepID=EXOC3_RAT	1	1	4.17518	synaptic	non-synaptic	7741.62	9197.34	9300.35	1925.76	2444.23	1914.6
Protein Sirt3 OS=Rattus norvegicus GN=Sirt3 PE=2 SV=1	1	1	4.17709	non-synaptic	synaptic	1160.31	1740.02	1111.75	4942.15	5217.19	6599.49
Protein Pcdh1 (Fragment) OS=Rattus norvegicus GN=Pcdh1 PE=4 SV=1	1	1	4.18688	non-synaptic	synaptic	31084.8	32946.1	36834.3	127708	150344	144259
Dynactin 1, isoform CRA_a OS=Rattus norvegicus GN=Dctn1 PE=4 SV=1	1	1	4.23767	non-synaptic	synaptic	1425.73	2631.76	1541.34	6190.79	8652.46	8882.71
UPI0002AB9241 related cluster n=1 Tax=Rattus norvegicus RepID=UPI0002AB9241	2	2	4.25211	synaptic	non-synaptic	290072	357589	187539	64042.5	62314.2	70063.1
Lysosomal alpha-glucosidase OS=Rattus norvegicus GN=Gaa PE=2 SV=1	2	2	4.26843	non-synaptic	synaptic	23725.2	24883.3	20953.7	93314.1	104685	98921.4
Protein Stam OS=Rattus norvegicus GN=Stam PE=2 SV=1	1	1	4.27536	non-synaptic	synaptic	4702.69	5467.51	6034.83	21630.6	25498.8	22152.9
Intraflagellar transport protein 81 homolog OS=Rattus norvegicus GN=Ift81 PE=2 SV=1	1	1	4.30761	synaptic	non-synaptic	75803.2	91488.5	59196.7	19762.2	19365.7	13450.8
Syntaxin 4A (Placental), isoform CRA_a OS=Rattus norvegicus GN=Stx4 PE=3 SV=1	2	2	4.31341	synaptic	non-synaptic	145180	146694	171215	30361.8	36984.6	40013.9
Vesicle-associated membrane protein 3 OS=Rattus norvegicus GN=Vamp3 PE=2 SV=1	1	1	4.33882	synaptic	non-synaptic	76835.8	76003.2	92441.4	18643.5	20671.8	17216.2
Lamin-B1 OS=Rattus norvegicus GN=Lmnb1 PE=3 SV=1	1	1	4.35557	non-synaptic	synaptic	6288.31	6842.95	4526.23	22588.5	26760.1	27559.8
Mitochondrial chloride intracellular channel 4 OS=Rattus norvegicus GN=Clic4 PE=2 SV=1	5	5	4.37835	synaptic	non-synaptic	1.0415e+06	1.04386e+06	904999	228996	230734	223257
Retinoid-inducible serine carboxypeptidase n=1 Tax=Rattus norvegicus RepID=RISC_RAT	2	2	4.37945	non-synaptic	synaptic	4800.03	7262.23	7785.43	26912.3	29460	30549.8
Protein kinase C delta type OS=Rattus norvegicus GN=Prkcd PE=2 SV=1	1	1	4.39348	synaptic	non-synaptic	75040	85074.6	39071.7	19199.4	10691.1	15446.4
Synaptosomal-associated protein 25 OS=Rattus norvegicus GN=Snap25 PE=1 SV=1	8	8	4.42066	synaptic	non-synaptic	4.22739e+06	4.21544e+06	4.25303e+06	938308	958085	975543
Glutathione S-transferase theta-1 OS=Rattus norvegicus GN=Gstt1 PE=2 SV=1	1	1	4.43698	synaptic	non-synaptic	216100	196607	251948	44082.9	53504.4	52211.6
Ubiquitin carboxyl-terminal hydrolase OS=Rattus norvegicus GN=Usp9x PE=3 SV=1	1	1	4.44055	non-synaptic	synaptic	7582.4	6916.69	6456.04	23427.8	33644.7	35979.7
CD81 antigen OS=Rattus norvegicus GN=Cd81 PE=2 SV=1	3	3	4.48092	synaptic	non-synaptic	1.62715e+07	1.62647e+07	1.61909e+07	3.65146e+06	3.6434e+06	3.5795e+06
Programmed cell death 6-interacting protein OS=Rattus norvegicus GN=Pdcd6ip PE=1 SV=2	1	1	4.51411	non-synaptic	synaptic	658.164	1093.39	1100.22	4044.21	4050.52	4778.45
Protein Igsf8 OS=Rattus norvegicus GN=Igsf8 PE=2 SV=1	11	11	4.52222	synaptic	non-synaptic	6.36568e+06	6.21866e+06	6.19859e+06	1.35693e+06	1.37849e+06	1.41806e+06
Exocyst complex component 4 OS=Rattus norvegicus GN=Exoc4 PE=2 SV=1	1	1	4.55883	synaptic	non-synaptic	20286.1	29237.4	20049.8	5499.16	5476.18	4285.88
Protein Epb4.1l2 OS=Rattus norvegicus GN=Epb4.1l2 PE=2 SV=1	10	10	4.56624	synaptic	non-synaptic	1.88936e+06	1.87864e+06	1.75049e+06	399302	391986	417253
Glial fibrillary acidic protein OS=Rattus norvegicus GN=Gfap PE=2 SV=1	27	27	4.56663	synaptic	non-synaptic	1.35601e+07	1.3805e+07	1.26004e+07	2.91561e+06	2.8913e+06	2.94472e+06
Protein LOC100362962 OS=Rattus norvegicus GN=LOC100362962 PE=4 SV=1	3	3	4.57903	synaptic	non-synaptic	501756	539363	499586	111965	103553	120952
Gephyrin isoform OS=Rattus norvegicus GN=Gphn PE=2 SV=1	3	3	4.61232	non-synaptic	synaptic	42931.4	39018.7	65878	207492	237518	236820
Glutathione S-transferase pi OS=Rattus norvegicus GN=Gstp1 PE=2 SV=1	8	8	4.61934	synaptic	non-synaptic	8.22316e+06	8.71733e+06	7.87933e+06	1.78513e+06	1.80469e+06	1.7832e+06
Glutamate receptor ionotropic, NMDA 2A (Fragment) OS=Rattus norvegicus GN=Grin2a PE=2 SV=1	1	1	4.6427	non-synaptic	synaptic	11428	14270.8	5739.39	34514	50050.1	61394.1
Ermin OS=Rattus norvegicus GN=Ermn PE=1 SV=1	8	8	4.65332	synaptic	non-synaptic	3.32227e+06	3.22333e+06	3.83986e+06	736580	760654	734601
Estradiol 17-beta-dehydrogenase 11 OS=Rattus norvegicus GN=Hsd17b11 PE=2 SV=1	1	1	4.65471	synaptic	non-synaptic	82936.7	81711.8	91334.6	18313.8	18251.6	18429
Isoform 2 of Sodium/potassium/calcium exchanger 2 n=2 Tax=Rattus norvegicus RepID=O54701-2	1	1	4.71217	non-synaptic	synaptic	14925.9	13436	16304	67836	71163.7	71473.2
Histone H3.1 OS=Rattus norvegicus PE=1 SV=3	1	1	4.74641	non-synaptic	synaptic	14028.5	12404.4	21360.1	63398.5	81230.1	82217
Ras-related protein Rap-1b n=1 Tax=Rattus norvegicus RepID=RAP1B_RAT	10	10	4.75431	synaptic	non-synaptic	4.58504e+06	4.73562e+06	4.0486e+06	985362	926063	900603
Sodium/hydrogen exchanger 1 n=1 Tax=Rattus norvegicus RepID=SL9A1_RAT	1	1	4.79294	synaptic	non-synaptic	68422	72370.1	70099.9	16663.8	12423.8	14913
Protein LOC100362065 (Fragment) OS=Rattus norvegicus GN=Micu1 PE=2 SV=1	1	1	4.815	non-synaptic	synaptic	933.052	1569.3	2797.19	6634.81	9043.33	9839.13
Carnitine O-palmitoyltransferase 1, brain isoform OS=Rattus norvegicus GN=Cpt1c PE=1 SV=1	1	1	4.84057	non-synaptic	synaptic	5357.66	3982.79	4722.87	21319.3	24082.8	22672.4
Alpha-synuclein OS=Rattus norvegicus GN=Snca PE=2 SV=1	11	11	4.84389	non-synaptic	synaptic	831842	861872	820950	4.05587e+06	4.01974e+06	4.10514e+06
Oxidation resistance protein 1 (Fragment) OS=Rattus norvegicus GN=Oxr1 PE=2 SV=1	6	6	4.85125	non-synaptic	synaptic	24719.9	24641.2	19864.1	117983	103436	114410
Protein LOC679739 OS=Rattus norvegicus GN=LOC679739 PE=4 SV=1	4	4	4.86198	synaptic	non-synaptic	1.76492e+06	1.66404e+06	1.77889e+06	332205	373399	365534
Protein Ank2 (Fragment) OS=Rattus norvegicus GN=Ank2 PE=2 SV=1	1	1	4.8719	non-synaptic	synaptic	31540.2	22746.3	33797.8	182617	148626	97894.6
Uncharacterized protein n=3 Tax=root RepID=I3WTY4_9CAUD	1	1	4.88916	synaptic	non-synaptic	362419	310703	260384	62703.8	59751	68479.3
Nucleosome assembly protein 1-like 1 OS=Rattus norvegicus GN=Nap1l1 PE=3 SV=1	1	1	4.88929	non-synaptic	synaptic	3018.43	2773.39	4769.57	17296.6	18467.8	15873.3
Glutamic acid decarboxylase 1, isoform CRA_a OS=Rattus norvegicus GN=Gad1 PE=2 SV=1	2	2	4.89524	non-synaptic	synaptic	26462	27260.8	35899.2	133325	143682	161714
Pabpc4 protein OS=Rattus norvegicus GN=Pabpc4 PE=2 SV=1	1	1	4.92581	non-synaptic	synaptic	7317.84	5917.52	8010.62	34448.9	35638.1	34566.7
Protein Ccdc136 OS=Rattus norvegicus GN=Ccdc136 PE=4 SV=1	1	1	4.93497	synaptic	non-synaptic	87537.3	82758.2	70390.1	22736	14822.8	11212.7
Protein LOC691631 OS=Rattus norvegicus GN=LOC691631 PE=2 SV=1	1	1	4.94776	synaptic	non-synaptic	59799.5	59224.8	58874.3	8614.01	14279.4	13062
ProSAAS OS=Rattus norvegicus GN=Pcsk1n PE=1 SV=1	8	8	4.95888	non-synaptic	synaptic	157709	157254	149797	749616	768940	786131
Zinc transporter 3 OS=Rattus norvegicus GN=Slc30a3 PE=2 SV=1	2	2	4.95995	non-synaptic	synaptic	9161.73	8889.37	6457.76	35489.2	42498.5	43575.1
Protein Opalin OS=Rattus norvegicus GN=Opalin PE=2 SV=1	4	4	4.9819	synaptic	non-synaptic	920517	846191	1.05423e+06	165694	189055	211487
Cathepsin B OS=Rattus norvegicus GN=Ctsb PE=2 SV=1	3	3	4.99021	non-synaptic	synaptic	96225.3	92064.7	69878	421874	445236	421204
Dynein light chain 1, cytoplasmic OS=Rattus norvegicus GN=Dynll1 PE=1 SV=1	1	1	4.99082	synaptic	non-synaptic	2.54271e+06	2.49432e+06	2.5397e+06	523248	500841	494047
Isocitrate dehydrogenase [NADP] (Fragment) OS=Rattus norvegicus GN=Idh1 PE=2 SV=1	1	1	4.99754	non-synaptic	synaptic	15742.5	13818	16508.1	85654.7	75148.2	69427
Ly6/neurotoxin 1 (Predicted), isoform CRA_a OS=Rattus norvegicus GN=Lynx1 PE=4 SV=1	3	3	5.03817	synaptic	non-synaptic	586839	574771	462422	109158	108335	104853
Phosphatidylinositol 5-phosphate 4-kinase type-2 gamma OS=Rattus norvegicus GN=Pip4k2c PE=4 SV=1	1	1	5.04985	non-synaptic	synaptic	688.483	924.906	244.557	2823.58	3217.28	3341.49
Gprc5b protein (Fragment) OS=Rattus norvegicus GN=Gprc5b PE=2 SV=1	1	1	5.06434	synaptic	non-synaptic	37745.1	44119.4	31979.6	9575.57	8165.68	4738.3
Folate hydrolase OS=Rattus norvegicus GN=Folh1 PE=4 SV=1	3	3	5.08304	synaptic	non-synaptic	223149	237203	239814	42710.8	46626.9	48408
Glutathione S-transferase theta-1 OS=Rattus norvegicus GN=Gstt1 PE=4 SV=1	2	2	5.08387	synaptic	non-synaptic	157310	156238	137168	24828.3	31591.4	32236.4
Protein Cab39l OS=Rattus norvegicus GN=Cab39l PE=2 SV=1	1	1	5.08509	synaptic	non-synaptic	9165.07	8194.43	9913.9	3207.76	823.058	1332.58
LOC689593 protein OS=Rattus norvegicus GN=LOC689593 PE=2 SV=1	1	1	5.08942	synaptic	non-synaptic	40778.4	44289.9	50702.9	9630.09	8525.65	8521.43
CAMP-dependent protein kinase type I regulatory subunit (Fragment) OS=Rattus norvegicus GN=Prkar1a PE=2 SV=1	3	3	5.09681	synaptic	non-synaptic	839746	792086	840924	150541	161624	172993
RCG45476, isoform CRA_d OS=Rattus norvegicus GN=LOC100911966 PE=2 SV=1	1	1	5.14371	synaptic	non-synaptic	64408.4	60589.6	47731.9	14200.9	8943.79	10436
Potassium voltage-gated channel subfamily A member 1 n=1 Tax=Rattus norvegicus RepID=KCNA1_RAT	6	6	5.1792	synaptic	non-synaptic	715952	746507	641909	137471	133671	135169
Myadm protein OS=Rattus norvegicus GN=Myadm PE=2 SV=1	2	2	5.21235	synaptic	non-synaptic	343437	348494	323094	59728.7	67442.3	67563.7
Gelsolin OS=Rattus norvegicus GN=Gsn PE=4 SV=1	9	9	5.23729	synaptic	non-synaptic	1.90736e+06	1.88516e+06	1.92427e+06	386759	359572	345222
Protein phosphatase 1 regulatory subunit 14A OS=Rattus norvegicus GN=Ppp1r14a PE=2 SV=1	5	5	5.2496	synaptic	non-synaptic	1.42052e+06	1.41914e+06	1.66527e+06	257236	293770	307143
COP9 signalosome complex subunit 2 OS=Rattus norvegicus GN=Cops2 PE=2 SV=1	2	2	5.25262	non-synaptic	synaptic	9972.4	10938.9	7177.34	40714.8	52167.5	54656.8
Protein Sacs OS=Rattus norvegicus GN=Sacs PE=2 SV=1	2	2	5.30508	synaptic	non-synaptic	78082.3	84702.6	99929.9	15414.7	18740.4	15366.3
Receptor expression-enhancing protein 5 OS=Rattus norvegicus GN=Reep5 PE=1 SV=1	1	1	5.32519	synaptic	non-synaptic	487448	499088	341996	83683.6	90406.2	75390.8
Tubulin-specific chaperone A OS=Rattus norvegicus GN=Tbca PE=1 SV=1	1	1	5.39554	non-synaptic	synaptic	2970.83	3037.45	2805.46	16417.5	13820.1	17317.3
ARF GTPase-activating protein GIT1 (Fragment) OS=Rattus norvegicus GN=Git1 PE=2 SV=1	1	1	5.39973	non-synaptic	synaptic	1298.43	1838.61	1608.26	7417.07	8843.65	9362.63
Actin-related protein 2/3 complex subunit 1A OS=Rattus norvegicus GN=Arpc1a PE=2 SV=1	2	2	5.40846	non-synaptic	synaptic	13622.4	11060.2	13158.8	70070.3	66099.4	68493.5
Ras GTPase-activating protein 3 OS=Rattus norvegicus GN=Rasa3 PE=2 SV=1	1	1	5.41561	synaptic	non-synaptic	98859.1	95525.1	95879.7	15878	20383.7	17335.9
Rps16 protein (Fragment) OS=Rattus norvegicus GN=Rps16 PE=2 SV=1	1	1	5.44133	synaptic	non-synaptic	27131	29004.8	24528.7	4119.86	5333.26	5371.31
Similar to intracellular membrane-associated calcium-independent phospholipase A2 gamma (Predicted), isoform CRA_b OS=Rattus norvegicus GN=Pnpla8 PE=4 SV=1	1	1	5.48832	non-synaptic	synaptic	7082.97	6372.02	9850.91	38427.5	45894.5	43588.2
Inosine triphosphate pyrophosphatase OS=Rattus norvegicus GN=Itpa PE=3 SV=1	1	1	5.48953	non-synaptic	synaptic	6294.59	4631.31	6067.2	32481.6	33260.1	27542.3
Cell adhesion molecule 4 OS=Rattus norvegicus GN=Cadm4 PE=1 SV=1	10	10	5.49345	synaptic	non-synaptic	3.81798e+06	3.88916e+06	3.32049e+06	684492	658216	664707
Dynamin-2 OS=Rattus norvegicus GN=Dnm2 PE=2 SV=1	4	4	5.50239	synaptic	non-synaptic	383955	411192	389992	73742.7	77765.8	63877.9
UPI00022F394A related cluster n=2 Tax=Rattus norvegicus RepID=UPI00022F394A	6	6	5.50547	synaptic	non-synaptic	292485	315029	276442	65807	49969.7	44783
Protein Adam23 (Fragment) OS=Rattus norvegicus GN=Adam23 PE=2 SV=1	9	9	5.62118	synaptic	non-synaptic	1.05468e+06	1.01424e+06	940857	194295	177329	163811
Cysteine and glycine-rich protein 1 n=1 Tax=Rattus norvegicus RepID=CSRP1_RAT	6	6	5.62383	synaptic	non-synaptic	2.46563e+06	2.45778e+06	2.40532e+06	407847	444788	450522
Apolipoprotein D n=1 Tax=Rattus norvegicus RepID=APOD_RAT	3	3	5.65156	synaptic	non-synaptic	263056	319301	234765	49258.5	49216.9	46108
Formin-binding protein 1 (Fragment) OS=Rattus norvegicus GN=Fnbp1 PE=2 SV=1	2	2	5.67383	synaptic	non-synaptic	196552	190379	178043	35656.5	30270.1	33648.7
Protein-arginine deiminase type-2 (Fragment) OS=Rattus norvegicus GN=Padi2 PE=2 SV=1	5	5	5.69713	synaptic	non-synaptic	399926	378866	336766	62791.5	62957.4	70061.6
NADH-ubiquinone oxidoreductase chain 4 OS=Rattus norvegicus GN=Mt-nd4 PE=3 SV=1	1	1	5.70696	synaptic	non-synaptic	194125	212792	178645	34664.9	32307.9	35632.2
Peripherin OS=Rattus norvegicus GN=Prph PE=2 SV=1	2	2	5.71871	synaptic	non-synaptic	27126	37345.2	47419.2	4677.63	7425.59	7462.48
Heterogeneous nuclear ribonucleoproteins A2/B1 (Fragment) OS=Rattus norvegicus GN=Hnrnpa2b1 PE=2 SV=1	1	1	5.73825	non-synaptic	synaptic	7236.99	12435.3	6559.46	47211.1	51809.7	51503.5
ADP-ribosylation factor 5 OS=Rattus norvegicus GN=Arf5 PE=1 SV=2	2	2	5.75491	non-synaptic	synaptic	7953.04	5876.3	10985.1	48376.5	48174.8	46253.7
Protein Scand3 OS=Rattus norvegicus GN=Zbed5 PE=4 SV=1	1	1	5.77662	non-synaptic	synaptic	5173.22	1612.66	3293.82	17016.4	22627.6	18582.6
Protein Kif3a (Fragment) OS=Rattus norvegicus GN=Kif3a PE=2 SV=1	1	1	5.79791	non-synaptic	synaptic	1644.71	943.394	1041.35	5638.9	6755.77	8648.57
Protein Tjp2 OS=Rattus norvegicus GN=Tjp2 PE=2 SV=1	5	5	5.807	synaptic	non-synaptic	204993	209849	209858	37101.5	36187.5	34288.1
Septin-2 OS=Rattus norvegicus GN=Sept2 PE=1 SV=1	13	13	5.86419	synaptic	non-synaptic	6.29455e+06	6.41543e+06	5.91628e+06	1.15709e+06	1.03587e+06	983319
Enolase-phosphatase E1 OS=Rattus norvegicus GN=Enoph1 PE=2 SV=1	1	1	5.93164	synaptic	non-synaptic	128615	125132	114077	22099.7	19380	20530.9
Protein Opa3 OS=Rattus norvegicus GN=Opa3 PE=4 SV=1	1	1	5.94972	non-synaptic	synaptic	33182.1	27569.3	41193.6	178533	213990	214021
Protein LOC682489 OS=Rattus norvegicus GN=LOC682489 PE=4 SV=1	1	1	5.95341	synaptic	non-synaptic	40651.6	45139.2	37662.3	7959.48	7403.79	5373.27
Protein CDV3 homolog OS=Rattus norvegicus GN=Cdv3 PE=4 SV=1	1	1	5.97158	non-synaptic	synaptic	3373.41	2920.48	2934.92	14695	21499.9	18915.7
Sodium-coupled neutral amino acid transporter 2 OS=Rattus norvegicus GN=Slc38a2 PE=1 SV=1	1	1	5.98208	synaptic	non-synaptic	84348	85401.7	71345.5	12267.5	12007.9	16027.5
Dihydropteridine reductase n=1 Tax=Rattus norvegicus RepID=DHPR_RAT	11	11	5.99217	synaptic	non-synaptic	1.80249e+07	1.77739e+07	1.73933e+07	2.90865e+06	2.90036e+06	3.06792e+06
CD151 antigen OS=Rattus norvegicus GN=Cd151 PE=1 SV=2	4	4	6.04457	synaptic	non-synaptic	331999	305366	282223	60596.5	47495.2	44043
Phosphoribosylglycinamide formyltransferase, isoform CRA_a OS=Rattus norvegicus GN=Gart PE=3 SV=1	1	1	6.13272	non-synaptic	synaptic	2951.91	1903.76	1326.62	13461.4	10920.4	13532.4
Protein RGD1310444 OS=Rattus norvegicus GN=Endod1 PE=4 SV=1	3	3	6.16283	synaptic	non-synaptic	376571	348856	289856	58211.7	57154.5	49376.8
50S ribosomal protein L30 n=2 Tax=root RepID=D1PFX9_9BACT	1	1	6.16527	synaptic	non-synaptic	94073.2	84914	68821.2	13667.6	12368.4	14158.3
Carbonic anhydrase 2 n=1 Tax=Rattus norvegicus RepID=CAH2_RAT	11	11	6.18768	synaptic	non-synaptic	1.66713e+07	1.6793e+07	1.60996e+07	2.68986e+06	2.66736e+06	2.65288e+06
Protein Sypl1 OS=Rattus norvegicus GN=Sypl1 PE=2 SV=1	2	2	6.22539	synaptic	non-synaptic	102235	101771	129306	13229.3	18996.9	21314.4
Cdc42 effector protein 2 OS=Rattus norvegicus GN=Cdc42ep2 PE=2 SV=1	6	6	6.31781	synaptic	non-synaptic	795112	727057	795368	118103	128660	120063
Protein kinase C epsilon type (Fragment) OS=Rattus norvegicus GN=Prkce PE=2 SV=1	1	1	6.34454	non-synaptic	synaptic	16655.8	17378.5	20571.6	108869	116027	121553
DNA packaging protein n=52 Tax=root RepID=H4J820_ECOLX	1	1	6.42305	synaptic	non-synaptic	317040	441925	290755	55190.6	53663.8	54575.8
Lethal(2) giant larvae protein homolog 1 OS=Rattus norvegicus GN=Llgl1 PE=4 SV=1	1	1	6.43722	synaptic	non-synaptic	81138.9	82437.5	97887.7	18419.1	10617.1	11581.4
Septin 8 (Predicted) OS=Rattus norvegicus GN=Sept8 PE=3 SV=1	16	16	6.49694	synaptic	non-synaptic	2.57213e+07	2.63643e+07	2.35733e+07	3.91793e+06	3.82777e+06	3.89961e+06
Protein NDRG1 OS=Rattus norvegicus GN=Ndrg1 PE=1 SV=1	4	4	6.53112	synaptic	non-synaptic	961532	944928	1.10664e+06	131935	159409	170001
Leucine-rich repeat LGI family, member 3 (Predicted), isoform CRA_b OS=Rattus norvegicus GN=Lgi3 PE=4 SV=1	10	10	6.58193	synaptic	non-synaptic	1.36734e+06	1.38369e+06	1.33987e+06	195728	204300	221507
Protein RGD1304884 OS=Rattus norvegicus GN=RGD1304884 PE=4 SV=1	2	2	6.59309	non-synaptic	synaptic	6894.16	7834.82	7917.34	53625.1	49659.9	46024.3
Protein Sept4 OS=Rattus norvegicus GN=Sept4 PE=2 SV=1	17	17	6.79898	synaptic	non-synaptic	1.14338e+07	1.13527e+07	1.05809e+07	1.57762e+06	1.63529e+06	1.69481e+06
Protein Mpp6 OS=Rattus norvegicus GN=Mpp6 PE=2 SV=1	1	1	6.85975	non-synaptic	synaptic	3434.37	3957.95	6481.56	27691	34053.4	33426.9
Protein Fmnl2 (Fragment) OS=Rattus norvegicus GN=Fmnl2 PE=2 SV=1	4	4	6.91019	synaptic	non-synaptic	168828	184550	170345	30392.1	26822.5	18575.4
Aspartoacylase OS=Rattus norvegicus GN=Aspa PE=3 SV=1	2	2	6.91067	synaptic	non-synaptic	155672	148357	174544	23348.1	22156.8	23746.4
Protein phosphatase 1H OS=Rattus norvegicus GN=Ppm1h PE=2 SV=2	1	1	6.91697	non-synaptic	synaptic	7824.24	5247.75	1971.38	29429.9	38772.7	35852
Choline transporter-like protein 1 OS=Rattus norvegicus GN=Slc44a1 PE=1 SV=1	7	7	6.94811	synaptic	non-synaptic	3.21313e+06	3.10835e+06	2.94023e+06	441523	450191	441268
Myosin, heavy polypeptide 9, non-muscle OS=Rattus norvegicus GN=Myh9 PE=4 SV=1	2	2	6.98259	synaptic	non-synaptic	242935	223110	261466	34000.4	31827.5	38361.4
LSM7 homolog, U6 small nuclear RNA associated (S. cerevisiae) (Predicted), isoform CRA_d OS=Rattus norvegicus GN=Lsm7 PE=4 SV=1	1	1	7.03695	non-synaptic	synaptic	1182.45	835.911	1676.2	9023.28	8472.05	8503.19
Protein RGD1308772 OS=Rattus norvegicus GN=Vwa8 PE=4 SV=1	1	1	7.04327	non-synaptic	synaptic	1040.48	2719.07	1590.94	10609.8	13228.9	13846.3
Protein Rlbp1 OS=Rattus norvegicus GN=Rlbp1 PE=4 SV=1	1	1	7.04596	non-synaptic	synaptic	5109.74	5774.22	9845.85	43049	52627.5	50384.9
5' nucleotidase, ecto OS=Rattus norvegicus GN=Nt5e PE=2 SV=2	3	3	7.07767	synaptic	non-synaptic	449539	404903	473781	62040.9	59157.4	66465.7
Protein Pls1 OS=Rattus norvegicus GN=Pls1 PE=2 SV=1	2	2	7.13382	synaptic	non-synaptic	111074	98296	135187	15699.8	14420.2	18178.9
Ras-related protein Rap-1A OS=Rattus norvegicus GN=Rap1a PE=1 SV=1	2	2	7.15631	synaptic	non-synaptic	1.13465e+06	1.0746e+06	1.23264e+06	150841	160961	169155
Protein Arhgap23 (Fragment) OS=Rattus norvegicus GN=Arhgap23 PE=2 SV=1	1	1	7.18525	synaptic	non-synaptic	9936.19	12749.4	10943.6	1025.45	2436.98	1217.86
Protein RGD621098 OS=Rattus norvegicus GN=RGD621098 PE=4 SV=1	1	1	7.19597	non-synaptic	synaptic	1012.91	907.378	982.11	6043.7	7580.46	7261.42
Membrane-bound carbonic anhydrase 14 OS=Rattus norvegicus GN=Car14 PE=2 SV=1	1	1	7.25154	synaptic	non-synaptic	76597.4	68916.6	76425.1	9509.43	11608	9488.3
Glutamate decarboxylase 2 n=1 Tax=Rattus norvegicus RepID=DCE2_RAT	6	6	7.25862	non-synaptic	synaptic	282251	294427	272626	2.01639e+06	2.07644e+06	2.07194e+06
Protein Slc12a2 OS=Rattus norvegicus GN=Slc12a2 PE=4 SV=1	14	14	7.35538	synaptic	non-synaptic	2.62484e+06	2.76865e+06	2.47605e+06	341355	353453	375097
MAP kinase-activating death domain protein OS=Rattus norvegicus GN=Madd PE=2 SV=1	1	1	7.37817	non-synaptic	synaptic	555.093	1431.91	708.643	6018.21	7471.54	6399.2
CDC42 small effector protein 2 OS=Rattus norvegicus GN=Cdc42se2 PE=3 SV=2	1	1	7.39065	synaptic	non-synaptic	64948.5	79269.2	80061.2	9871.94	11264.6	9209.81
Protein Abr OS=Rattus norvegicus GN=Abr PE=2 SV=1	1	1	7.40182	non-synaptic	synaptic	1758.02	1563.03	2185.58	13121.8	13846.4	13790.9
Protein Rhog OS=Rattus norvegicus GN=Rhog PE=2 SV=1	8	8	7.40477	synaptic	non-synaptic	7.09088e+06	7.07478e+06	1.08674e+07	1.12553e+06	1.10731e+06	1.14782e+06
Ectonucleotide pyrophosphatase/phosphodiesterase family member 6 OS=Rattus norvegicus GN=Enpp6 PE=2 SV=1	7	7	7.46511	synaptic	non-synaptic	1.72776e+06	1.72627e+06	1.82243e+06	230035	240612	236171
Metallothionein-3 n=1 Tax=Rattus norvegicus RepID=MT3_RAT	1	1	7.73048	non-synaptic	synaptic	1605.78	2465.96	1227.1	17115.5	12439.5	11407.5
Amyloid beta A4 precursor protein-binding family B member 1 OS=Rattus norvegicus GN=Apbb1 PE=2 SV=1	1	1	7.77697	non-synaptic	synaptic	1964.92	2175.47	2352.44	15562.1	16976.1	17956.4
Fatty acid-binding protein, brain n=1 Tax=Rattus norvegicus RepID=FABP7_RAT	2	2	7.93064	synaptic	non-synaptic	930869	937592	756980	110129	107687	113234
Histone H3 OS=Rattus norvegicus GN=H3f3b PE=2 SV=1	5	5	7.93366	non-synaptic	synaptic	348737	378483	363519	2.56959e+06	2.99328e+06	3.09069e+06
Uncharacterized protein OS=Rattus norvegicus GN=RGD1559545 PE=4 SV=1	2	2	8.0875	synaptic	non-synaptic	605124	618934	456263	69060.3	71405.9	67301.4
Protein RGD1559896 OS=Rattus norvegicus GN=RGD1559896 PE=4 SV=1	3	3	8.10155	synaptic	non-synaptic	270933	256734	283627	29770.7	36816.6	33553.3
Alpha B-crystallin (Fragment) OS=Rattus sp. PE=2 SV=1	3	3	8.19675	synaptic	non-synaptic	239328	266226	213082	27355.9	29783.4	30534
Alpha-internexin OS=Rattus norvegicus GN=Ina PE=3 SV=1	1	1	8.29575	synaptic	non-synaptic	3.50792e+06	3.64504e+06	3.63682e+06	434657	420698	445285
Carboxypeptidase M (Predicted) OS=Rattus norvegicus GN=Cpm PE=4 SV=1	7	7	8.32484	synaptic	non-synaptic	763512	771701	812756	105987	94108.8	81947.9
Creatine kinase M-type OS=Rattus norvegicus GN=Ckm PE=1 SV=2	1	1	8.36613	synaptic	non-synaptic	49269	58027.3	27431.9	8968.85	3598.14	3537.01
Probable G-protein coupled receptor 37 OS=Rattus norvegicus GN=Gpr37 PE=2 SV=1	2	2	8.36841	synaptic	non-synaptic	223782	232548	286548	24566.2	30315	33890.5
Arse protein OS=Rattus norvegicus GN=Arse PE=2 SV=1	1	1	8.60885	synaptic	non-synaptic	29467.2	28584.5	14325.1	3997.34	2376.45	2033.45
Protein LOC100362008 (Fragment) OS=Rattus norvegicus GN=LOC100362008 PE=3 SV=1	1	1	8.91222	non-synaptic	synaptic	2790.22	2798.31	4852.84	29094.9	29736.2	34224.7
Solute carrier family 39 (Zinc transporter), member 10 (Predicted), isoform CRA_a OS=Rattus norvegicus GN=Slc39a10 PE=4 SV=1	1	1	9.00504	non-synaptic	synaptic	2970.43	3129.73	3817.76	25478.7	33036	30796.5
Protein Krt33b OS=Rattus norvegicus GN=Krt33b PE=2 SV=1	4	4	9.13089	synaptic	non-synaptic	340979	343307	295242	33032.1	32658.4	41585.7
CD9 molecule OS=Rattus norvegicus GN=Cd9 PE=2 SV=1	4	4	9.19362	synaptic	non-synaptic	1.63139e+07	1.59289e+07	1.64653e+07	1.82432e+06	1.68291e+06	1.79081e+06
ATP synthase subunit beta (Fragment) OS=Rattus norvegicus GN=Atp5b PE=2 SV=1	1	1	9.19761	non-synaptic	synaptic	5464.36	5624.12	7844.16	54910.3	57754.7	61470
Histone H2A OS=Rattus norvegicus GN=H2afx PE=3 SV=1	1	1	9.24057	non-synaptic	synaptic	4156.11	5645.3	6670.86	53804.3	55702.5	42706.4
CD82 antigen OS=Rattus norvegicus GN=Cd82 PE=2 SV=1	2	2	9.41296	synaptic	non-synaptic	1.60121e+06	1.755e+06	1.55829e+06	180409	167752	173939
EF-hand domain-containing protein D2 OS=Rattus norvegicus GN=Efhd2 PE=1 SV=1	1	1	9.41732	non-synaptic	synaptic	1700.82	4241.93	10929.4	31104.9	48491.5	79294
GrpE protein homolog 1, mitochondrial n=1 Tax=Rattus norvegicus RepID=GRPE1_RAT	1	1	9.47707	non-synaptic	synaptic	4086.35	2893.94	2353.79	27217.8	30837.4	30404.6
Unconventional myosin-Id n=1 Tax=Rattus norvegicus RepID=MYO1D_RAT	29	29	9.57226	synaptic	non-synaptic	7.01169e+06	7.11128e+06	6.90028e+06	747167	725547	723553
Glutathione S-transferase (Fragment) OS=Rattus norvegicus GN=LOC100365881 PE=2 SV=1	1	1	9.63872	non-synaptic	synaptic	1378.43	2053.59	1631.49	14465.5	16276.9	18063.4
Protein Krt82 OS=Rattus norvegicus GN=Krt82 PE=3 SV=1	1	1	9.76025	synaptic	non-synaptic	77620.3	90158.4	81627	11147.8	6743.91	7661.5
Alpha-internexin n=1 Tax=Rattus norvegicus RepID=AINX_RAT	32	32	9.82273	synaptic	non-synaptic	1.21207e+08	1.22545e+08	1.11507e+08	1.24351e+07	1.19181e+07	1.18138e+07
Protein Stxbp3 OS=Rattus norvegicus GN=Stxbp3 PE=2 SV=1	3	3	9.86363	synaptic	non-synaptic	144414	131178	143793	15840.3	13430	13248.1
Neurofilament 3, medium OS=Rattus norvegicus GN=Nefm PE=3 SV=1	50	50	10.0938	synaptic	non-synaptic	7.02198e+07	7.21137e+07	6.71991e+07	6.9342e+06	6.89377e+06	6.93066e+06
Vacuolar protein sorting-associated protein 29 (Fragment) OS=Rattus norvegicus GN=Vps29 PE=2 SV=1	1	1	10.1961	non-synaptic	synaptic	2553.78	3207.28	4543.79	38137	33677.5	33254.8
NAD-dependent protein deacetylase sirtuin-2 OS=Rattus norvegicus GN=Sirt2 PE=2 SV=1	25	25	10.5724	synaptic	non-synaptic	5.05034e+07	4.98244e+07	4.8472e+07	4.6397e+06	4.66324e+06	4.7714e+06
ADP-ribosyl cyclase 1 n=1 Tax=Rattus norvegicus RepID=CD38_RAT	1	1	10.7501	non-synaptic	synaptic	368.792	177.049	104.198	1875.83	2406.6	2705.53
Phytanoyl-CoA hydroxylase-interacting protein OS=Rattus norvegicus GN=Phyhip PE=2 SV=1	1	1	10.783	non-synaptic	synaptic	5302.84	1637.67	424.511	25765.6	25923.5	27727.9
Lactamase, beta (Predicted) OS=Rattus norvegicus GN=Lactb PE=4 SV=1	1	1	10.8384	non-synaptic	synaptic	2033.59	2279.12	1073.46	19381.1	20488.3	18508.1
Fga protein OS=Rattus norvegicus GN=Fga PE=2 SV=1	1	1	11.0745	synaptic	non-synaptic	118805	120233	125090	14263.2	8787.23	9829.6
Keratin, type I cytoskeletal 10 OS=Rattus norvegicus GN=Krt10 PE=2 SV=1	8	8	11.3582	synaptic	non-synaptic	2.02454e+06	1.94784e+06	1.91156e+06	180130	171324	166578
Tetraspanin-2 OS=Rattus norvegicus GN=Tspan2 PE=1 SV=1	2	2	11.3592	synaptic	non-synaptic	1.92903e+06	2.03927e+06	1.76004e+06	149996	173518	180778
Myelin oligodendrocyte glycoprotein OS=Rattus norvegicus GN=Mog PE=2 SV=1	15	15	11.6143	synaptic	non-synaptic	7.74874e+07	7.94064e+07	6.76498e+07	6.37382e+06	6.32734e+06	6.63227e+06
Protein Josd2 OS=Rattus norvegicus GN=Josd2 PE=4 SV=1	3	3	11.6297	synaptic	non-synaptic	184092	181981	146153	17607.6	14029.5	12407.5
Neurofilament light polypeptide n=1 Tax=Rattus norvegicus RepID=NFL_RAT	33	33	11.6553	synaptic	non-synaptic	8.26588e+07	8.21529e+07	7.81368e+07	6.94327e+06	6.97372e+06	6.92754e+06
2',3'-cyclic-nucleotide 3'-phosphodiesterase n=1 Tax=Rattus norvegicus RepID=CN37_RAT	36	36	11.6813	synaptic	non-synaptic	6.9164e+08	7.05208e+08	6.619e+08	5.84063e+07	5.95996e+07	5.82365e+07
Protein Tmem151a OS=Rattus norvegicus GN=LOC100911978 PE=4 SV=1	1	1	11.7757	synaptic	non-synaptic	5084.03	8784.96	8146.92	214.372	1040.67	614.56
Neurofilament heavy polypeptide OS=Rattus norvegicus GN=Nefh PE=2 SV=1	45	45	11.8458	synaptic	non-synaptic	2.88993e+07	2.94522e+07	2.7353e+07	2.3998e+06	2.37122e+06	2.464e+06
Myelin basic protein S OS=Rattus norvegicus GN=Mbp PE=2 SV=1	1	1	11.8808	synaptic	non-synaptic	1.86322e+06	2.18725e+06	1.98918e+06	148460	167321	192573
Breast carcinoma-amplified sequence 1 homolog (Fragment) OS=Rattus norvegicus GN=Bcas1 PE=2 SV=1	14	14	11.9039	synaptic	non-synaptic	7.14259e+06	6.95482e+06	7.15634e+06	581815	580577	623055
Protein Wdr47 OS=Rattus norvegicus GN=Wdr47 PE=2 SV=1	1	1	12.2086	non-synaptic	synaptic	590.509	970.437	850.6	8784.87	10748.2	9908.68
Keratin, type II cytoskeletal 6A OS=Rattus norvegicus GN=Krt6a PE=1 SV=1	2	2	12.2192	synaptic	non-synaptic	1.5743e+06	1.73107e+06	1.53114e+06	132333	138499	124981
Guanine nucleotide-binding protein subunit gamma OS=Rattus norvegicus GN=Gng12 PE=3 SV=1	4	4	12.2676	synaptic	non-synaptic	2.6573e+06	2.62246e+06	2.45453e+06	199755	187560	243149
Protein Krt16 OS=Rattus norvegicus GN=Krt16 PE=2 SV=1	1	1	12.5293	synaptic	non-synaptic	26973.9	26486.2	21648.9	2394.95	1387.49	2212.21
Keratin, type II cytoskeletal 1 OS=Rattus norvegicus GN=Krt1 PE=2 SV=1	7	7	12.6207	synaptic	non-synaptic	4.07828e+06	4.0405e+06	3.98825e+06	315666	312722	330908
Dual specificity phosphatase-like 15 (Predicted), isoform CRA_c OS=Rattus norvegicus GN=Dusp15 PE=2 SV=1	4	4	12.6269	synaptic	non-synaptic	285269	293952	264452	13399.3	22559.8	30856.3
Myelin-associated glycoprotein OS=Rattus norvegicus GN=Mag PE=4 SV=1	13	13	12.8352	synaptic	non-synaptic	3.20636e+07	3.19948e+07	2.79337e+07	2.43204e+06	2.32541e+06	2.40974e+06
Protein Npat OS=Rattus norvegicus GN=Npat PE=4 SV=1	1	1	12.9744	non-synaptic	synaptic	32517.6	22279.2	19597.5	332051	311166	322001
Protein LOC100365932 OS=Rattus norvegicus GN=Elp3 PE=4 SV=1	1	1	12.9932	non-synaptic	synaptic	464.799	446.289	539.566	5310.96	6990.67	6546.98
UPI0002AB862B related cluster n=1 Tax=Rattus norvegicus RepID=UPI0002AB862B	2	2	13.1733	synaptic	non-synaptic	150960	142726	143517	14043.1	11602.5	7542.84
Glycolipid transfer protein OS=Rattus norvegicus GN=GLTP PE=2 SV=1	4	4	13.2259	synaptic	non-synaptic	498210	497970	455186	41265.9	35581.8	32888.6
Band 3 anion transport protein OS=Rattus norvegicus GN=Slc4a1 PE=4 SV=1	8	8	13.278	synaptic	non-synaptic	1.11234e+06	1.1364e+06	1.25636e+06	82093.3	90873.1	91011.9
Protein Cops7a OS=Rattus norvegicus GN=Cops7a PE=4 SV=1	1	1	13.5918	non-synaptic	synaptic	219.304	53.6307	417.716	2733.92	3523.14	3130.15
Uncharacterized protein OS=Rattus norvegicus PE=4 SV=1	1	1	13.976	non-synaptic	synaptic	2071.38	2611.99	2465.44	32742.3	35789.7	31379.8
Histone H3 OS=Rattus norvegicus GN=LOC684762 PE=3 SV=1	1	1	14.0151	non-synaptic	synaptic	26922.9	30768.1	29075.1	337992	405314	472726
ATPase family AAA domain-containing protein 1 n=1 Tax=Rattus norvegicus RepID=ATAD1_RAT	1	1	14.1371	non-synaptic	synaptic	546.617	93.94	420.798	4295.18	4911.72	5797.63
Echinoderm microtubule-associated protein-like 1 OS=Rattus norvegicus GN=Eml1 PE=2 SV=2	1	1	14.1832	synaptic	non-synaptic	116053	147843	118937	10275.9	9751.84	6964.22
Junctional adhesion molecule C OS=Rattus norvegicus GN=Jam3 PE=1 SV=1	1	1	14.2286	synaptic	non-synaptic	166300	175921	181077	9628.91	14679.7	12469.2
Gap junction protein (Fragment) OS=Rattus norvegicus GN=Gjc3 PE=2 SV=1	1	1	14.2374	synaptic	non-synaptic	25920.4	23777.2	34932.2	1831.37	2238.54	1874.28
Rae-like protein (Fragment) OS=Rattus norvegicus GN=Raet1e PE=2 SV=1	1	1	14.3128	synaptic	non-synaptic	195668	205790	178934	13744.8	16148.6	10657.2
Keratin, type I cytoskeletal 17 OS=Rattus norvegicus GN=Krt17 PE=2 SV=1	2	2	14.5741	synaptic	non-synaptic	142101	142409	139142	9077.53	10628.2	9363.17
Cdc42 effector protein 1 OS=Rattus norvegicus GN=Cdc42ep1 PE=2 SV=1	3	3	14.5841	synaptic	non-synaptic	253722	225353	283585	14794.2	17700.8	19798.8
N(G),N(G)-dimethylarginine dimethylaminohydrolase 1 OS=Rattus norvegicus GN=Ddah1 PE=2 SV=1	1	1	14.8781	non-synaptic	synaptic	1794.84	722.265	2830.63	20443.1	28991.4	30130
Hepatocyte growth factor-regulated tyrosine kinase substrate OS=Rattus norvegicus GN=Hgs PE=1 SV=1	1	1	15.0606	non-synaptic	synaptic	4568.19	4756.52	4695.5	69574.9	69105.3	72473
Huntingtin OS=Rattus norvegicus GN=Htt PE=2 SV=1	1	1	15.0644	non-synaptic	synaptic	502.383	387.281	644.947	6631.45	7438.92	9047.57
UPI0002AB8289 related cluster n=1 Tax=Rattus norvegicus RepID=UPI0002AB8289	16	16	15.1017	synaptic	non-synaptic	5.48832e+06	5.41373e+06	5.36126e+06	354986	365101	356831
Asc-type amino acid transporter 1 OS=Rattus norvegicus GN=Slc7a10 PE=2 SV=1	1	1	15.3147	non-synaptic	synaptic	953.431	1433.43	2418.84	18063.4	26952.2	28582.1
Similar to Vacuolar protein sorting 26 homolog (VPS26 protein homolog), isoform CRA_a OS=Rattus norvegicus GN=Vps26b PE=2 SV=1	3	3	15.8458	non-synaptic	synaptic	1022.57	1865.05	1236.45	15418.6	26362.1	23568.7
Uncharacterized protein (Fragment) OS=Rattus norvegicus PE=4 SV=1	1	1	15.8741	non-synaptic	synaptic	1036.47	682.821	3226.22	32203.2	24824	21478.2
Biliverdin reductase A OS=Rattus norvegicus GN=Blvra PE=2 SV=1	1	1	15.9772	non-synaptic	synaptic	1559.24	1565.97	2120.8	25115.4	30509.1	28192.3
Ras-specific guanine nucleotide-releasing factor 2 OS=Rattus norvegicus GN=Rasgrf2 PE=2 SV=1	1	1	16.2549	non-synaptic	synaptic	1188.96	1436.72	1326.59	18505.9	21530	24207.9
Protein RGD1307235 OS=Rattus norvegicus GN=RGD1307235 PE=4 SV=1	1	1	16.4815	non-synaptic	synaptic	994.196	995.616	767.47	16128.3	13949.1	15366.8
Plasmolipin n=1 Tax=Rattus norvegicus RepID=PLLP_RAT	1	1	17.5899	synaptic	non-synaptic	836318	818115	702634	50383.7	45679.6	37937.6
Protein Ppp2r4 OS=Rattus norvegicus GN=Ppp2r4 PE=2 SV=1	1	1	18.1075	non-synaptic	synaptic	2090.55	2567.94	3640.49	41308.2	51768	57197.7
Myelin proteolipid protein OS=Rattus norvegicus GN=Plp1 PE=1 SV=2	11	11	20.1745	synaptic	non-synaptic	1.88931e+09	2.01863e+09	1.44867e+09	9.35509e+07	8.78648e+07	8.4098e+07
Myelin basic protein transcript variant 1 OS=Rattus norvegicus GN=Mbp PE=2 SV=1	26	26	20.8312	synaptic	non-synaptic	2.93627e+09	2.9675e+09	2.31086e+09	1.30514e+08	1.32656e+08	1.31173e+08
Nicastrin, isoform CRA_b OS=Rattus norvegicus GN=Ncstn PE=2 SV=1	1	1	20.9329	non-synaptic	synaptic	89.8869	1093.93	529.62	10320.1	12043	13504.1
Keratin, type II cytoskeletal 5 OS=Rattus norvegicus GN=Krt5 PE=1 SV=1	1	1	21.5443	synaptic	non-synaptic	145963	109735	191874	4730.66	8002.69	8041.16
Protein Krt86 OS=Rattus norvegicus GN=Krt86 PE=2 SV=1	2	2	21.7328	synaptic	non-synaptic	89038.8	56576	54409.6	1220.75	3144.27	4838.77
Neurosecretory protein VGF OS=Rattus norvegicus GN=Vgf PE=2 SV=1	1	1	22.8601	non-synaptic	synaptic	921.977	1321.81	1650.06	26046.2	30866.5	32101
NLR family member X1 OS=Rattus norvegicus GN=Nlrx1 PE=2 SV=1	1	1	23.2643	non-synaptic	synaptic	1866.09	1499.74	712.159	26090.1	31463.9	37317.4
Protein Anln OS=Rattus norvegicus GN=Anln PE=4 SV=1	1	1	23.8893	synaptic	non-synaptic	421662	412220	397929	17468.5	14884.9	19209.9
Carboxypeptidase E OS=Rattus norvegicus GN=Cpe PE=2 SV=1	1	1	24.2077	non-synaptic	synaptic	1655.55	184.137	2600.07	33267	37036.1	37173.4
Claudin 11 OS=Rattus norvegicus GN=Cldn11 PE=2 SV=1	5	5	24.4287	synaptic	non-synaptic	8.10278e+07	8.70008e+07	6.26606e+07	3.26367e+06	3.27438e+06	2.90533e+06
Soluble guanylyl cyclase alpha 2 subunit E219G mutant OS=Rattus norvegicus GN=Gucy1a2 PE=2 SV=1	1	1	24.6034	non-synaptic	synaptic	227.942	400.759	280.004	7016.29	7294.6	8046.35
Lysophosphatidic acid receptor 1 (Fragment) OS=Rattus norvegicus GN=Lpar1 PE=3 SV=1	1	1	26.4647	synaptic	non-synaptic	35531.2	39981.8	25166.5	2078.22	1249.52	476.561
Capsid protein n=32 Tax=root RepID=A7TWC4_9VIRU	1	1	26.7077	synaptic	non-synaptic	45367.3	46931.9	35990.1	2030.76	1472.55	1300.15
Voltage-gated potassium channel subunit beta-1 OS=Rattus norvegicus GN=Kcnab1 PE=1 SV=1	1	1	31.7167	synaptic	non-synaptic	87532	82020.2	73918.1	2723.34	2174.96	2778.1
Isoform 3 of Reticulon-4 n=1 Tax=Rattus norvegicus RepID=Q9JK11-3	1	1	33.0949	non-synaptic	synaptic	1215.78	286.624	432.691	20687.8	20674	22680.1
Protein Gdap1l1 OS=Rattus norvegicus GN=Gdap1l1 PE=2 SV=1	2	2	34.1509	non-synaptic	synaptic	1749.35	2008.29	1347.69	51902.1	59599.4	62850.3
Latrophilin-1 OS=Rattus norvegicus GN=Lphn1 PE=2 SV=1	1	1	34.2125	non-synaptic	synaptic	471.563	382.151	626.154	14833.1	16959.3	18837.6
Arsb protein (Fragment) OS=Rattus norvegicus GN=Arsb PE=2 SV=1	1	1	37.1462	non-synaptic	synaptic	303.004	336.372	423.402	11412.8	13529.5	14535.9
Sorting nexin family member 27, isoform CRA_b OS=Rattus norvegicus GN=Snx27 PE=4 SV=1	1	1	38.3911	synaptic	non-synaptic	1.66503e+07	1.80541e+07	1.25669e+07	477392	396834	357084
Alpha-fetoprotein OS=Rattus norvegicus GN=Afp PE=4 SV=1	1	1	41.0019	non-synaptic	synaptic	3061.76	1744.8	1375.17	71930.6	87404	94127.4
Myelin-associated glycoprotein n=1 Tax=Rattus norvegicus RepID=MAG_RAT	1	1	43.5813	synaptic	non-synaptic	24935.6	25769	23163	1101.19	450.951	142.8
Alpha-endosulfine OS=Rattus norvegicus GN=Ensa PE=1 SV=1	1	1	48.0467	non-synaptic	synaptic	0	537.717	0	7349.02	9870.58	8615.94
Importin 7 (Predicted), isoform CRA_c OS=Rattus norvegicus GN=Ipo7 PE=4 SV=1	1	1	49.116	non-synaptic	synaptic	0	57.9266	154.062	3381.62	3679.78	3350.61
Kalirin (Fragment) OS=Rattus norvegicus GN=Kalrn PE=2 SV=1	1	1	66.9017	non-synaptic	synaptic	26.7463	0	156.729	3605.81	3977.9	4691.1
Mobp protein OS=Rattus norvegicus GN=Mobp PE=2 SV=1	7	7	69.3486	synaptic	non-synaptic	4.68011e+07	4.68346e+07	4.6631e+07	629428	680916	712289
Somatostatin OS=Rattus norvegicus GN=Sst PE=1 SV=1	2	2	682.175	non-synaptic	synaptic	22.9684	8.29315	119.699	33675.8	34145.4	35160.3
Protein phosphatase 2C, magnesium dependent, catalytic subunit OS=Rattus norvegicus GN=Pdp1 PE=2 SV=1	1	1	Infinity	non-synaptic	synaptic	0	0	0	5022.97	3911.81	4189.01
Protein RGD1307615 OS=Rattus norvegicus GN=RGD1307615 PE=2 SV=1	1	1	Infinity	non-synaptic	synaptic	0	0	0	6586.6	6019.52	4112.72
Nucleoside diphosphate kinase OS=Rattus norvegicus GN=Nme3 PE=3 SV=1	1	1	Infinity	non-synaptic	synaptic	0	0	0	4417.92	6664.1	8792.96
Cytochrome c oxidase subunit 3 OS=Rattus norvegicus GN=COX3 PE=3 SV=1	1	1	Infinity	non-synaptic	synaptic	0	0	0	3828.57	13122.2	16850.2
Histone H1t n=1 Tax=Rattus norvegicus RepID=H1T_RAT	1	1	Infinity	non-synaptic	synaptic	0	0	0	22532.7	30911	34947.7
