# Supplementary material for: Proteomic profiling of neuronal mitochondria reveals modulators of synaptic architecture
Source: Mol Neurodegener. 2017 Oct 27;12:77. doi: 10.1186/s13024-017-0221-9 (PMC5659037; doi:10.1186/s13024-017-0221-9)
Supplement: Supplementary file 2 — All proteins identified from synaptic and non-synaptic mitochondrial proteomic analyses with >2 fold-change, p≥0.05, ≥2 unique peptides. (XLSX 106 kb) [file 13024_2017_221_MOESM2_ESM.xlsx]

## Sheet: Filtered data
						Normalized abundance
						Synaptic mitochondria			Non-synaptic mitochondria
Description	Peptide count	Peptides used for quantitation	Max fold change	Highest mean condition	Lowest mean condition	S1	S2	S3	NS1	NS2	NS3
ATPase, H+ transporting, lysosomal 38kDa, V0 subunit d1 OS=Rattus norvegicus GN=Atp6v0d1 PE=2 SV=1	10	10	2.00115	non-synaptic	synaptic	2.33785e+06	2.27936e+06	2.24052e+06	4.68946e+06	4.59096e+06	4.44293e+06
Protein Slc25a13 (Fragment) OS=Rattus norvegicus GN=Slc25a13 PE=3 SV=1	2	2	2.00222	synaptic	non-synaptic	1.24818e+06	1.28391e+06	1.17955e+06	642139	583215	628410
D-3-phosphoglycerate dehydrogenase n=1 Tax=Rattus norvegicus RepID=SERA_RAT	12	12	2.00317	synaptic	non-synaptic	1.56726e+06	1.56331e+06	1.52632e+06	787119	772876	764761
2-oxoglutarate dehydrogenase, mitochondrial OS=Rattus norvegicus GN=Ogdh PE=1 SV=1	31	31	2.0039	synaptic	non-synaptic	1.35529e+07	1.31956e+07	1.26523e+07	6.72144e+06	6.46259e+06	6.47798e+06
CLIP-associating protein 2 OS=Rattus norvegicus GN=Clasp2 PE=2 SV=1	9	9	2.01375	synaptic	non-synaptic	529924	486130	516435	248435	257825	254754
Annexin OS=Rattus norvegicus GN=Anxa5 PE=2 SV=1	2	2	2.01974	synaptic	non-synaptic	234441	227018	186101	111128	99895.8	109593
Metabotropic glutamate receptor 2 n=1 Tax=Rattus norvegicus RepID=GRM2_RAT	3	3	2.02064	non-synaptic	synaptic	79287.1	73362.7	75125.9	160446	152442	147364
Protein S100-B n=1 Tax=Rattus norvegicus RepID=S100B_RAT	3	3	2.02625	non-synaptic	synaptic	2.06362e+06	1.99388e+06	1.93724e+06	4.23738e+06	3.79734e+06	4.1121e+06
NADH dehydrogenase (Ubiquinone) 1 beta subcomplex, 5 (Predicted), isoform CRA_b OS=Rattus norvegicus GN=Ndufb5 PE=4 SV=1	6	6	2.02662	synaptic	non-synaptic	1.59309e+06	1.52865e+06	1.32157e+06	717517	746644	728316
Brain acid soluble protein 1 OS=Rattus norvegicus GN=Basp1 PE=2 SV=1	15	15	2.0285	synaptic	non-synaptic	5.35249e+07	5.40866e+07	4.63365e+07	2.53585e+07	2.57613e+07	2.47727e+07
Dihydrolipoamide S-succinyltransferase (E2 component of 2-oxo-glutarate complex), isoform CRA_a OS=Rattus norvegicus GN=Dlst PE=3 SV=1	10	10	2.03158	synaptic	non-synaptic	5.05633e+06	5.02697e+06	4.7469e+06	2.54083e+06	2.37773e+06	2.3813e+06
Hemoglobin alpha, adult chain 2 OS=Rattus norvegicus GN=Hba-a2 PE=2 SV=1	6	6	2.03274	non-synaptic	synaptic	2.08511e+06	2.00037e+06	1.87529e+06	3.77349e+06	4.08612e+06	4.25707e+06
Rap guanine nucleotide exchange factor 4 (Fragment) OS=Rattus norvegicus GN=Rapgef4 PE=2 SV=1	2	2	2.03911	non-synaptic	synaptic	19608.2	19846	20208.3	41189.2	41131.9	39337.2
NADH dehydrogenase (Ubiquinone) 1 beta subcomplex 8 OS=Rattus norvegicus GN=Ndufb8 PE=2 SV=1	4	4	2.04328	synaptic	non-synaptic	2.84702e+06	2.71942e+06	2.58573e+06	1.36837e+06	1.30884e+06	1.31254e+06
Fumarate hydratase, mitochondrial n=2 Tax=Rattus norvegicus RepID=FUMH_RAT	13	13	2.04336	synaptic	non-synaptic	7.39637e+06	7.26024e+06	7.29998e+06	3.69768e+06	3.54488e+06	3.50275e+06
Redox-regulatory protein FAM213A OS=Rattus norvegicus GN=Fam213a PE=1 SV=1	2	2	2.04698	synaptic	non-synaptic	108599	109094	103436	58369.4	46578.2	51931.6
UPI0002AB957F related cluster n=2 Tax=Rattus norvegicus RepID=UPI0002AB957F	2	2	2.04764	synaptic	non-synaptic	1.16544e+06	1.12601e+06	1.09013e+06	636595	534430	480430
Protein Vps35 OS=Rattus norvegicus GN=Vps35 PE=4 SV=1	5	5	2.05103	non-synaptic	synaptic	89727.2	90701.9	92695.5	188844	187813	183530
[Pyruvate dehydrogenase [lipoamide]] kinase isozyme 2, mitochondrial n=1 Tax=Rattus norvegicus RepID=PDK2_RAT	5	5	2.05764	synaptic	non-synaptic	555178	597062	497845	277999	259556	264378
Uncharacterized protein (Fragment) OS=Rattus norvegicus PE=2 SV=1	19	19	2.06003	synaptic	non-synaptic	1.46937e+06	1.53506e+06	1.47792e+06	731491	700206	744161
Transgelin-3 n=1 Tax=Rattus norvegicus RepID=TAGL3_RAT	8	8	2.06305	non-synaptic	synaptic	513814	524489	495585	1.06845e+06	1.04298e+06	1.05306e+06
Protein Agk OS=Rattus norvegicus GN=Agk PE=4 SV=1	5	5	2.06973	synaptic	non-synaptic	680032	682265	656341	324129	314007	337179
Myosin regulatory light chain 12B n=1 Tax=Rattus norvegicus RepID=ML12B_RAT	5	5	2.07198	synaptic	non-synaptic	617011	610069	582814	313069	279424	281017
Isocitrate dehydrogenase [NAD] subunit beta, mitochondrial OS=Rattus norvegicus GN=Idh3B PE=1 SV=1	12	12	2.07653	synaptic	non-synaptic	1.3379e+07	1.31545e+07	1.28679e+07	6.33121e+06	6.30007e+06	6.34334e+06
Calnexin OS=Rattus norvegicus GN=Canx PE=2 SV=1	7	7	2.07952	synaptic	non-synaptic	1.26294e+06	1.36466e+06	1.10624e+06	645315	583735	566483
Proline-rich transmembrane protein 2 OS=Rattus norvegicus GN=Prrt2 PE=1 SV=1	2	2	2.0796	synaptic	non-synaptic	411989	398062	474501	203421	211177	203094
Long-chain specific acyl-CoA dehydrogenase, mitochondrial n=1 Tax=Rattus norvegicus RepID=ACADL_RAT	2	2	2.08075	synaptic	non-synaptic	237726	358588	263558	140147	139856	133248
Nucleosome assembly protein 1-like 4 OS=Rattus norvegicus GN=Nap1l4 PE=2 SV=1	2	2	2.08373	synaptic	non-synaptic	97248.6	93287.9	96299.5	48955.1	46181.7	42518.1
Stomatin-like protein 2 OS=Rattus norvegicus GN=Stoml2 PE=1 SV=1	5	5	2.08741	synaptic	non-synaptic	533598	542829	618243	280640	270594	260618
FAS-associated factor 2 OS=Rattus norvegicus GN=Faf2 PE=4 SV=1	2	2	2.09012	synaptic	non-synaptic	97346.7	102638	110994	48184.4	47179.2	53421.3
Versican core protein OS=Rattus norvegicus GN=Vcan PE=2 SV=1	2	2	2.09213	synaptic	non-synaptic	396192	391257	399214	187414	181157	198633
Peptidylprolyl cis/trans isomerase, NIMA-interacting 1 OS=Rattus norvegicus GN=Pin1 PE=2 SV=1	2	2	2.09737	non-synaptic	synaptic	60297.3	56585.4	50868.3	121092	115106	115637
60S ribosomal protein L30 OS=Rattus norvegicus GN=Rpl30 PE=3 SV=2	2	2	2.09789	synaptic	non-synaptic	123878	117878	119291	51887	58538.7	61674.3
Rho guanine nucleotide exchange factor 2 OS=Rattus norvegicus GN=Arhgef2 PE=2 SV=1	2	2	2.09982	synaptic	non-synaptic	115746	115136	129368	62823.8	56672.2	52066.2
Exocyst complex component 2 OS=Rattus norvegicus GN=Exoc2 PE=2 SV=1	3	3	2.10084	synaptic	non-synaptic	167046	161004	192606	85669.4	79093.4	83069.1
Nit1 protein OS=Rattus norvegicus GN=Nit1 PE=2 SV=1	2	2	2.10356	non-synaptic	synaptic	38756.8	35535.1	40026	81365.2	79773.5	79336
Prosaposin OS=Rattus norvegicus GN=Psap PE=2 SV=1	5	5	2.10942	non-synaptic	synaptic	1.03437e+06	1.06636e+06	1.05401e+06	2.11936e+06	2.26419e+06	2.27111e+06
Uncharacterized protein OS=Rattus norvegicus PE=2 SV=1	2	2	2.11836	synaptic	non-synaptic	435345	471154	442137	212920	201880	221843
Protein Slc25a22 OS=Rattus norvegicus GN=Slc25a22 PE=3 SV=1	12	12	2.12051	synaptic	non-synaptic	8.98065e+06	8.89396e+06	8.28712e+06	4.20621e+06	4.02731e+06	4.10393e+06
DnaJ (Hsp40) homolog, subfamily C, member 6 (Predicted) OS=Rattus norvegicus GN=Dnajc6 PE=4 SV=1	5	5	2.12971	non-synaptic	synaptic	157777	144931	208619	345171	369812	373995
MARCKS-related protein OS=Rattus norvegicus GN=Marcksl1 PE=2 SV=3	2	2	2.13257	synaptic	non-synaptic	189695	192673	170439	83585.2	93025.2	82611.3
Protein LOC100365902 OS=Rattus norvegicus GN=LOC100365902 PE=2 SV=1	24	24	2.13263	synaptic	non-synaptic	3.10321e+07	3.06244e+07	3.00505e+07	1.45071e+07	1.42636e+07	1.42312e+07
Protein Sdr39u1 OS=Rattus norvegicus GN=Sdr39u1 PE=4 SV=1	2	2	2.13328	non-synaptic	synaptic	21639.5	22482.2	23020	43851.2	53031.4	46349.6
10 kDa heat shock protein, mitochondrial n=1 Tax=Rattus norvegicus RepID=CH10_RAT	6	6	2.13868	synaptic	non-synaptic	4.54536e+06	4.59168e+06	3.85942e+06	2.08592e+06	1.98325e+06	2.00768e+06
Pdk3 protein OS=Rattus norvegicus GN=Pdk3 PE=2 SV=1	2	2	2.13897	synaptic	non-synaptic	37137.2	35997.5	30616.1	16159.4	16324	16021.7
Fascin n=2 Tax=Rattus norvegicus RepID=FSCN1_RAT	17	17	2.14199	synaptic	non-synaptic	4.9221e+06	4.85196e+06	4.69206e+06	2.27828e+06	2.26922e+06	2.20609e+06
Superoxide dismutase [Mn], mitochondrial n=2 Tax=Rattus norvegicus RepID=SODM_RAT	7	7	2.1474	synaptic	non-synaptic	7.16252e+06	5.8768e+06	6.54541e+06	2.95056e+06	3.04916e+06	3.12048e+06
Dihydropyrimidinase-related protein 4 OS=Rattus norvegicus GN=Dpysl4 PE=2 SV=1	9	9	2.14773	non-synaptic	synaptic	337198	316461	367286	676354	728075	788284
Protein Ndufb6 OS=Rattus norvegicus GN=Ndufb6 PE=2 SV=1	3	3	2.15077	synaptic	non-synaptic	1.6108e+06	1.60576e+06	1.58445e+06	766462	733920	731849
Vesicle-trafficking protein SEC22b OS=Rattus norvegicus GN=Sec22b PE=1 SV=3	3	3	2.15256	synaptic	non-synaptic	229179	209480	229291	99080.2	104833	106392
Synaptopodin OS=Rattus norvegicus GN=Synpo PE=2 SV=2	2	2	2.15258	synaptic	non-synaptic	244760	219867	235725	107692	112685	104978
T-complex protein 1 subunit beta OS=Rattus norvegicus GN=Cct2 PE=1 SV=3	4	4	2.15506	non-synaptic	synaptic	122972	135998	137480	288247	278228	287898
RGD1563224 protein OS=Rattus norvegicus GN=RGD1563224 PE=2 SV=1	2	2	2.15641	synaptic	non-synaptic	617369	628881	562164	284413	278031	276177
Neuroprotective protein 13 OS=Rattus norvegicus GN=Tecr PE=2 SV=1	2	2	2.15647	synaptic	non-synaptic	265780	263121	250157	115820	115855	129591
L-lactate dehydrogenase OS=Rattus norvegicus GN=Ldha PE=2 SV=1	16	16	2.15743	synaptic	non-synaptic	4.98803e+06	1.86008e+07	2.05421e+07	6.76915e+06	6.63325e+06	7.05293e+06
Reticulon-3 OS=Rattus norvegicus GN=Rtn3 PE=2 SV=1	6	6	2.15752	synaptic	non-synaptic	926994	1.02812e+06	783849	404601	432226	432674
Galpha13 OS=Rattus norvegicus GN=Gna13 PE=2 SV=1	3	3	2.16093	synaptic	non-synaptic	190475	187485	166694	71237.7	85987.6	94821.6
ATPase, Na+/K+ transporting, beta 2 polypeptide OS=Rattus norvegicus GN=Atp1b2 PE=2 SV=1	4	4	2.16268	non-synaptic	synaptic	333574	307902	385504	702569	739767	778689
Dual specificity mitogen-activated protein kinase kinase 1 n=1 Tax=Rattus norvegicus RepID=MP2K1_RAT	4	4	2.16662	non-synaptic	synaptic	145729	137563	180534	329620	337349	337967
Isocitrate dehydrogenase 3 (NAD), gamma OS=Rattus norvegicus GN=Idh3g PE=2 SV=1	11	11	2.17468	synaptic	non-synaptic	1.00548e+07	1.03044e+07	9.67705e+06	4.64539e+06	4.54704e+06	4.61937e+06
Synaptotagmin-1 n=2 Tax=Rattus norvegicus RepID=SYT1_RAT	17	17	2.17616	non-synaptic	synaptic	3.68427e+06	3.65531e+06	3.71369e+06	7.94234e+06	7.94907e+06	8.16232e+06
Tenascin-R OS=Rattus norvegicus GN=Tnr PE=2 SV=1	12	12	2.1763	synaptic	non-synaptic	1.80471e+06	1.74046e+06	1.87747e+06	815131	827815	848738
Adenylate kinase isoenzyme 1 n=1 Tax=Rattus norvegicus RepID=KAD1_RAT	6	6	2.17836	non-synaptic	synaptic	551382	548143	661070	1.18082e+06	1.30765e+06	1.34674e+06
Microtubule-associated protein OS=Rattus norvegicus GN=Map4 PE=2 SV=1	2	2	2.18692	synaptic	non-synaptic	139344	153364	137986	64745.2	62328.4	69867.5
Tripartite motif-containing protein 2 OS=Rattus norvegicus GN=Trim2 PE=1 SV=2	3	3	2.18919	synaptic	non-synaptic	157877	192136	154563	84862.2	76407.5	69215.3
Phosphoglycerate mutase 1 OS=Rattus norvegicus GN=Pgam1 PE=1 SV=4	11	11	2.19037	non-synaptic	synaptic	3.32721e+06	3.3685e+06	3.66891e+06	7.31001e+06	7.64191e+06	7.75044e+06
Ras-related protein Rab-35 OS=Rattus norvegicus GN=Rab35 PE=2 SV=1	2	2	2.19659	synaptic	non-synaptic	254310	255228	254175	124329	113589	109764
Leucine-rich glioma-inactivated protein 1 OS=Rattus norvegicus GN=Lgi1 PE=1 SV=1	7	7	2.20354	synaptic	non-synaptic	908037	995298	851773	435117	416578	398617
Transforming protein RhoA OS=Rattus norvegicus GN=Rhoa PE=1 SV=1	9	9	2.2055	synaptic	non-synaptic	2.89637e+06	3.06482e+06	2.78253e+06	1.34695e+06	1.3218e+06	1.29577e+06
Hyaluronan and proteoglycan link protein 1 OS=Rattus norvegicus GN=Hapln1 PE=2 SV=1	3	3	2.20754	synaptic	non-synaptic	190100	195693	211887	98566.2	85900.8	86277.9
NADH dehydrogenase (Ubiquinone) 1 beta subcomplex, 11 (Predicted) OS=Rattus norvegicus GN=Ndufb11 PE=4 SV=1	2	2	2.20964	synaptic	non-synaptic	1.65759e+06	1.6366e+06	1.63178e+06	767005	735353	726950
Regulator of G-protein-signaling 7 OS=Rattus norvegicus GN=Rgs7 PE=2 SV=1	2	2	2.21007	non-synaptic	synaptic	41171.1	43143.8	65199	96456.9	112339	121639
Protein Rab5c OS=Rattus norvegicus GN=Rab5c PE=2 SV=1	2	2	2.21194	synaptic	non-synaptic	299316	308100	273264	129477	132802	135870
Adenylyl cyclase-associated protein 1 n=1 Tax=Rattus norvegicus RepID=CAP1_RAT	3	3	2.21244	non-synaptic	synaptic	253328	255024	297580	524611	624560	633904
14-3-3 protein gamma OS=Rattus norvegicus GN=Ywhag PE=1 SV=2	11	11	2.21917	non-synaptic	synaptic	1.87883e+06	1.81587e+06	1.90282e+06	3.90473e+06	4.15242e+06	4.36469e+06
Uncharacterized protein OS=Rattus norvegicus PE=2 SV=1	9	9	2.21931	synaptic	non-synaptic	261264	259734	272059	121099	108370	127876
Phosphorylase OS=Rattus norvegicus GN=Pygb PE=2 SV=1	20	20	2.22309	non-synaptic	synaptic	688297	741971	765845	1.5661e+06	1.60368e+06	1.71237e+06
V-H+ATPase subunit a1-III OS=Rattus norvegicus GN=Atp6v0a1 PE=2 SV=1	21	21	2.22909	non-synaptic	synaptic	2.45371e+06	2.42062e+06	2.42445e+06	5.23492e+06	5.36661e+06	5.66809e+06
Calreticulin n=1 Tax=Rattus norvegicus RepID=CALR_RAT	9	9	2.23223	synaptic	non-synaptic	3.5373e+06	3.5394e+06	3.16969e+06	1.66391e+06	1.5209e+06	1.4054e+06
Clathrin light chain A n=1 Tax=Rattus norvegicus RepID=CLCA_RAT	4	4	2.23657	non-synaptic	synaptic	272031	315650	258230	653943	629201	608794
Syntaphilin OS=Rattus norvegicus GN=Snph PE=2 SV=1	4	4	2.23685	synaptic	non-synaptic	402861	395637	383495	174480	173456	180483
Protein Ndufa12 (Fragment) OS=Rattus norvegicus GN=Ndufa12 PE=4 SV=1	5	5	2.23728	synaptic	non-synaptic	2.85165e+06	2.75377e+06	2.50991e+06	1.18539e+06	1.20388e+06	1.23804e+06
Voltage-dependent anion-selective channel protein 1 OS=Rattus norvegicus GN=Vdac1 PE=1 SV=4	19	19	2.23876	synaptic	non-synaptic	5.46379e+07	5.59627e+07	5.04935e+07	2.47709e+07	2.35423e+07	2.36434e+07
Exportin-1 OS=Rattus norvegicus GN=Xpo1 PE=2 SV=1	2	2	2.23973	non-synaptic	synaptic	10940.4	9634.2	12372.5	24034.6	23764	25994.1
Annexin OS=Rattus norvegicus GN=Anxa4 PE=2 SV=1	3	3	2.24093	synaptic	non-synaptic	169975	169724	174095	73160.3	77943.2	78173.9
Protein Psat1 OS=Rattus norvegicus GN=Psat1 PE=2 SV=1	13	13	2.25062	synaptic	non-synaptic	1.95526e+06	2.0099e+06	1.82758e+06	880348	842153	851343
Apoptosis-inducing factor 1, mitochondrial OS=Rattus norvegicus GN=Aifm1 PE=4 SV=1	5	5	2.26006	synaptic	non-synaptic	816283	805737	714826	360231	330596	343148
Sodium-dependent neutral amino acid transporter SLC6A17 n=1 Tax=Rattus norvegicus RepID=S6A17_RAT	2	2	2.26541	non-synaptic	synaptic	57067.3	48642.1	72019	130676	129946	142006
Acyl carrier protein OS=Rattus norvegicus GN=LOC683884 PE=3 SV=1	4	4	2.27334	synaptic	non-synaptic	4.65412e+06	4.875e+06	4.74164e+06	2.06551e+06	2.06658e+06	2.14536e+06
Cytochrome c oxidase subunit 4 isoform 1, mitochondrial OS=Rattus norvegicus GN=Cox4i1 PE=1 SV=1	8	8	2.27412	synaptic	non-synaptic	1.1929e+07	1.24896e+07	1.07074e+07	5.27899e+06	5.07301e+06	5.09393e+06
Myosin light polypeptide 6 OS=Rattus norvegicus GN=Myl6b PE=4 SV=1	6	6	2.27739	synaptic	non-synaptic	1.10344e+06	1.11887e+06	1.0139e+06	508889	467577	444549
Histone H2A type 1-C OS=Rattus norvegicus PE=1 SV=2	3	3	2.28089	non-synaptic	synaptic	1.32853e+06	1.44757e+06	1.25061e+06	3.11117e+06	2.96981e+06	3.10352e+06
Thioredoxin n=1 Tax=Rattus norvegicus RepID=THIO_RAT	2	2	2.28538	synaptic	non-synaptic	152231	169255	60636.3	60800.2	55696.6	50706.2
Uncharacterized protein OS=Rattus norvegicus GN=RGD1560871 PE=4 SV=1	2	2	2.28654	non-synaptic	synaptic	17938.4	15001.9	14351.6	35242.6	34472.3	38420
Contactin-1 n=2 Tax=Rattus norvegicus RepID=CNTN1_RAT	31	31	2.2937	synaptic	non-synaptic	1.35424e+07	1.36882e+07	1.34949e+07	6.11024e+06	5.84676e+06	5.79834e+06
Succinate dehydrogenase [ubiquinone] iron-sulfur subunit, mitochondrial n=1 Tax=Rattus norvegicus RepID=DHSB_RAT	6	6	2.30808	synaptic	non-synaptic	2.13983e+06	2.29754e+06	2.00302e+06	963822	928323	898226
Protein IMPACT OS=Rattus norvegicus GN=Impact PE=2 SV=1	2	2	2.30809	non-synaptic	synaptic	70461.4	83056.6	87818.9	176249	186153	194626
Ubiquitin carboxyl-terminal hydrolase OS=Rattus norvegicus GN=Usp5 PE=3 SV=1	8	8	2.3084	non-synaptic	synaptic	426646	418698	497427	1.03926e+06	1.04038e+06	1.02002e+06
Histidine triad nucleotide-binding protein 3 OS=Rattus norvegicus GN=Hint3 PE=2 SV=1	2	2	2.31209	synaptic	non-synaptic	139385	141157	116726	62844.1	56094.9	52882.9
Protein LOC688963 OS=Rattus norvegicus GN=LOC688963 PE=2 SV=1	2	2	2.31233	synaptic	non-synaptic	3.54515e+06	3.52328e+06	3.31493e+06	1.62814e+06	1.45865e+06	1.40364e+06
NADH dehydrogenase (Ubiquinone) 1 beta subcomplex, 9 OS=Rattus norvegicus GN=Ndufb9 PE=2 SV=1	4	4	2.3168	synaptic	non-synaptic	2.57403e+06	2.56355e+06	2.53973e+06	1.14729e+06	1.11165e+06	1.05482e+06
Protein Syngr3 OS=Rattus norvegicus GN=Syngr3 PE=4 SV=1	2	2	2.3244	non-synaptic	synaptic	43271.2	42280.9	32103	90860.7	92922.2	89694.6
Prostaglandin E synthase 2 (Predicted), isoform CRA_b OS=Rattus norvegicus GN=Ptges2 PE=4 SV=1	3	3	2.32798	synaptic	non-synaptic	330895	341620	338325	151324	143866	139024
Threonine--tRNA ligase, mitochondrial OS=Rattus norvegicus GN=Tars2 PE=2 SV=1	2	2	2.32849	synaptic	non-synaptic	80053.4	82037.3	73550.2	36078	32605.5	32515.4
Drebrin OS=Rattus norvegicus GN=Dbn1 PE=2 SV=3	5	5	2.3457	non-synaptic	synaptic	118682	123333	134417	308179	290613	284205
Frataxin, mitochondrial OS=Rattus norvegicus GN=Fxn PE=1 SV=1	2	2	2.34994	synaptic	non-synaptic	105481	100084	77570.9	41449.6	39753.5	39283.9
Cytochrome b-c1 complex subunit Rieske, mitochondrial n=1 Tax=Rattus norvegicus RepID=UCRI_RAT	9	9	2.35012	synaptic	non-synaptic	1.42237e+07	1.4366e+07	1.28009e+07	6.05903e+06	5.64903e+06	5.90405e+06
Purine nucleoside phosphorylase n=1 Tax=Rattus norvegicus RepID=PNPH_RAT	3	3	2.36376	non-synaptic	synaptic	89575.4	87170.4	94524.9	218580	209946	212691
Mitochondrial import receptor subunit TOM40 homolog OS=Rattus norvegicus GN=Tomm40 PE=4 SV=1	5	5	2.36913	synaptic	non-synaptic	1.07851e+06	1.01366e+06	1.10027e+06	449311	456458	441745
Myristoylated alanine-rich C-kinase substrate OS=Rattus norvegicus GN=Marcks PE=2 SV=1	7	7	2.3714	non-synaptic	synaptic	1.06023e+06	1.1221e+06	885396	2.31351e+06	2.53697e+06	2.42432e+06
6-phosphofructokinase OS=Rattus norvegicus GN=Pfkl PE=2 SV=1	2	2	2.37525	non-synaptic	synaptic	44679.7	50791.7	45506.4	115875	109195	109787
NADH dehydrogenase (Ubiquinone) 1 alpha subcomplex, 8 OS=Rattus norvegicus GN=Ndufa8 PE=4 SV=1	5	5	2.37885	synaptic	non-synaptic	2.77646e+06	2.86029e+06	2.7842e+06	1.14985e+06	1.17672e+06	1.21335e+06
Sodium/potassium-transporting ATPase subunit alpha-3 OS=Rattus norvegicus GN=Atp1a3 PE=1 SV=2	59	59	2.38181	synaptic	non-synaptic	2.20407e+08	2.25008e+08	2.04995e+08	9.36707e+07	9.06197e+07	8.87832e+07
GNAS complex locus OS=Rattus norvegicus GN=Gnas PE=2 SV=1	5	5	2.38324	synaptic	non-synaptic	681669	666692	677558	271885	290489	287694
Ras-related C3 botulinum toxin substrate 1 OS=Rattus norvegicus GN=Rac1 PE=3 SV=1	8	8	2.38687	synaptic	non-synaptic	5.20592e+06	5.30805e+06	5.11467e+06	2.08045e+06	2.21935e+06	2.24797e+06
Synaptophysin (Fragment) OS=Rattus norvegicus GN=Syp PE=4 SV=1	4	4	2.38864	non-synaptic	synaptic	1.91522e+06	1.86239e+06	1.9115e+06	4.30479e+06	4.503e+06	4.78145e+06
Cytochrome c-1 (Predicted), isoform CRA_c OS=Rattus norvegicus GN=Cyc1 PE=4 SV=1	7	7	2.39096	synaptic	non-synaptic	1.59965e+07	1.56631e+07	1.55232e+07	6.93402e+06	6.41647e+06	6.38338e+06
Heat shock 70kDa protein 12A (Predicted), isoform CRA_a OS=Rattus norvegicus GN=Hspa12a PE=4 SV=1	17	17	2.39283	synaptic	non-synaptic	2.42602e+06	2.6294e+06	2.22422e+06	1.04181e+06	1.00483e+06	995623
Peripheral plasma membrane protein CASK OS=Rattus norvegicus GN=Cask PE=2 SV=1	2	2	2.39646	non-synaptic	synaptic	17606.6	17628.4	16576.9	40742.4	36673.4	46749.5
Glucose-6-phosphate isomerase OS=Rattus norvegicus GN=Gpi PE=1 SV=1	15	15	2.39687	non-synaptic	synaptic	2.92322e+06	2.93061e+06	2.92171e+06	6.78565e+06	6.87613e+06	7.37208e+06
UPI0002AB8BC9 related cluster n=1 Tax=Rattus norvegicus RepID=UPI0002AB8BC9	2	2	2.39934	non-synaptic	synaptic	28934.4	32430.1	27019	68091.2	69885.6	74085.5
Sarcoplasmic/endoplasmic reticulum calcium ATPase 2 OS=Rattus norvegicus GN=Atp2a2 PE=2 SV=1	25	25	2.40378	synaptic	non-synaptic	6.87372e+06	6.94109e+06	6.41318e+06	2.85746e+06	2.70919e+06	2.84844e+06
Mitochondrial-processing peptidase subunit alpha OS=Rattus norvegicus GN=Pmpca PE=2 SV=1	3	3	2.40427	non-synaptic	synaptic	23700	24552.6	23100.3	53707.4	59503.8	58340
DnaJ homolog subfamily B member 6 OS=Rattus norvegicus GN=Dnajb6 PE=4 SV=1	3	3	2.40787	synaptic	non-synaptic	192711	192399	179526	76673.5	75694.1	82128.8
PEX5-related protein OS=Rattus norvegicus GN=Pex5l PE=2 SV=1	3	3	2.40952	synaptic	non-synaptic	348228	362331	376593	145059	143033	163098
T-complex protein 1 subunit epsilon OS=Rattus norvegicus GN=Cct5 PE=1 SV=1	2	2	2.40989	synaptic	non-synaptic	158643	128859	118538	53989	59531.5	54968.4
Reticulocalbin-2 OS=Rattus norvegicus GN=Rcn2 PE=4 SV=1	2	2	2.41021	synaptic	non-synaptic	339819	364399	318702	171550	141884	110977
Protein C2cd2l OS=Rattus norvegicus GN=C2cd2l PE=2 SV=1	2	2	2.41971	synaptic	non-synaptic	47346	50146.4	34061.5	18945.7	18820.6	16601.4
Dihydropyrimidinase-related protein 3 n=1 Tax=Rattus norvegicus RepID=DPYL3_RAT	5	5	2.42213	non-synaptic	synaptic	145572	136458	159968	356898	354893	358784
Asparagine-linked glycosylation 2 homolog (Yeast, alpha-1,3-mannosyltransferase), isoform CRA_a OS=Rattus norvegicus GN=Alg2 PE=4 SV=1	5	5	2.42243	synaptic	non-synaptic	497763	454035	445450	207790	176758	192247
Synapsin II, isoform CRA_a OS=Rattus norvegicus GN=Syn2 PE=4 SV=1	16	16	2.4242	non-synaptic	synaptic	6.29764e+06	6.24415e+06	6.35101e+06	1.50991e+07	1.55095e+07	1.51913e+07
Endophilin-A1 (Fragment) OS=Rattus norvegicus GN=Sh3gl2 PE=2 SV=1	12	12	2.42448	non-synaptic	synaptic	1.6699e+06	1.66021e+06	1.67135e+06	4.11338e+06	4.0274e+06	3.9852e+06
Glycerol kinase OS=Rattus norvegicus GN=Gk PE=2 SV=1	4	4	2.44449	synaptic	non-synaptic	405094	412104	403266	183005	159245	157022
Nucleoside diphosphate kinase B n=1 Tax=Rattus norvegicus RepID=NDKB_RAT	6	6	2.44965	non-synaptic	synaptic	482626	443926	514177	1.09349e+06	1.15295e+06	1.28284e+06
Coronin OS=Rattus norvegicus GN=Coro1b PE=3 SV=1	2	2	2.45202	synaptic	non-synaptic	492220	490166	543631	216826	205992	199533
Coactosin-like protein OS=Rattus norvegicus GN=Cotl1 PE=1 SV=1	3	3	2.45947	non-synaptic	synaptic	28665	39652.6	27719	82100.2	79760.7	74338.1
Phosphorylase OS=Rattus norvegicus GN=Pygm PE=2 SV=1	6	6	2.46139	non-synaptic	synaptic	85201	87633.3	81584.2	212972	206922	206330
GTP-binding nuclear protein Ran OS=Rattus norvegicus GN=Ran PE=1 SV=3	2	2	2.46503	non-synaptic	synaptic	96896.7	92906.7	87563.9	237797	225597	220326
Profilin OS=Rattus norvegicus GN=Pfn2 PE=2 SV=1	4	4	2.46883	non-synaptic	synaptic	319330	278772	308980	727321	736767	775348
Synaptic vesicle glycoprotein 2B OS=Rattus norvegicus GN=Sv2b PE=4 SV=1	4	4	2.47197	non-synaptic	synaptic	299649	205331	216076	570995	583373	628063
Radixin OS=Rattus norvegicus GN=Rdx PE=2 SV=1	6	6	2.4733	synaptic	non-synaptic	508738	514609	503234	205804	205857	205563
Pgm1 protein (Fragment) OS=Rattus norvegicus GN=Pgm1 PE=2 SV=1	6	6	2.48301	non-synaptic	synaptic	92051.5	90560.5	97595.5	226571	232440	236747
Protein Rab5a n=1 Tax=Rattus norvegicus RepID=O88565_RAT	8	8	2.49042	synaptic	non-synaptic	1.46724e+06	1.51397e+06	1.32266e+06	607109	578656	542401
Cox7a2 protein OS=Rattus norvegicus GN=Cox7a2 PE=2 SV=1	2	2	2.50497	synaptic	non-synaptic	1.57183e+06	1.66313e+06	1.63551e+06	582862	680927	680539
Guanine deaminase OS=Rattus norvegicus GN=Gda PE=2 SV=1	13	13	2.50697	non-synaptic	synaptic	879326	891714	787327	2.15111e+06	2.14022e+06	2.12242e+06
OCIA domain-containing protein 1 OS=Rattus norvegicus GN=Ociad1 PE=2 SV=1	4	4	2.51265	synaptic	non-synaptic	790528	795708	837885	324585	316118	324066
Ras-related protein Rab-18 OS=Rattus norvegicus GN=Rab18 PE=2 SV=1	4	4	2.52218	synaptic	non-synaptic	390165	407853	387848	159968	155475	154731
ATP synthase subunit epsilon, mitochondrial n=1 Tax=Rattus norvegicus RepID=ATP5E_RAT	2	2	2.52462	synaptic	non-synaptic	1.59722e+06	1.48811e+06	995396	583079	545870	487421
Clathrin heavy chain 1 OS=Rattus norvegicus GN=Cltc PE=2 SV=1	65	65	2.53553	non-synaptic	synaptic	1.22365e+07	1.23918e+07	1.21963e+07	3.115e+07	3.07688e+07	3.14515e+07
Protein Mgst3 OS=Rattus norvegicus GN=Mgst3 PE=4 SV=1	2	2	2.54071	synaptic	non-synaptic	1.47119e+06	1.42176e+06	1.60878e+06	546983	603793	621060
SH3-containing GRB2-like protein 3-interacting protein 1 OS=Rattus norvegicus GN=Sgip1 PE=1 SV=1	4	4	2.54586	non-synaptic	synaptic	108173	100843	126597	274557	297629	282238
Mitogen-activated protein kinase 3 n=1 Tax=Rattus norvegicus RepID=MK03_RAT	3	3	2.55573	synaptic	non-synaptic	297743	335321	273210	100020	119905	134680
hepatocyte cell adhesion molecule n=1 Tax=Rattus norvegicus RepID=UPI0002AB980E	4	4	2.55575	synaptic	non-synaptic	1.04064e+06	1.03904e+06	1.08885e+06	411911	411570	416285
Phosphatidylinositol 4-phosphate 5-kinase type-1 gamma OS=Rattus norvegicus GN=Pip5k1c PE=2 SV=1	3	3	2.56128	non-synaptic	synaptic	59323.6	54910.6	66462.8	136504	160623	165689
IST1 homolog n=1 Tax=Rattus norvegicus RepID=IST1_RAT	2	2	2.57638	synaptic	non-synaptic	52960.4	60765	58548.2	23097.3	21520.9	22248.5
Tyrosine-protein phosphatase non-receptor type 11 n=1 Tax=Rattus norvegicus RepID=PTN11_RAT	3	3	2.57759	synaptic	non-synaptic	164076	156581	156586	64178.8	59622.6	61349.4
Synaptic vesicle glycoprotein 2A n=1 Tax=Rattus norvegicus RepID=SV2A_RAT	8	8	2.58365	non-synaptic	synaptic	949800	853192	866734	2.29291e+06	2.32779e+06	2.27695e+06
Protein Sept6 (Fragment) OS=Rattus norvegicus GN=Sept6 PE=2 SV=1	5	5	2.59234	synaptic	non-synaptic	1.40126e+06	1.33178e+06	1.32835e+06	528626	507054	531005
Vesicular inhibitory amino acid transporter n=1 Tax=Rattus norvegicus RepID=VIAAT_RAT	6	6	2.59455	non-synaptic	synaptic	168442	184359	163895	433425	446856	460313
Dynamin-1 OS=Rattus norvegicus GN=Dnm1 PE=2 SV=1	2	2	2.5996	synaptic	non-synaptic	342804	336515	324758	133649	120493	132101
Carbonyl reductase [NADPH] 1 n=2 Tax=Rattus norvegicus RepID=CBR1_RAT	3	3	2.60541	synaptic	non-synaptic	331856	281413	281865	115928	113374	114265
Cytochrome b-c1 complex subunit 7 OS=Rattus norvegicus GN=Uqcrb PE=3 SV=1	5	5	2.60753	synaptic	non-synaptic	2.94825e+06	2.79034e+06	2.63174e+06	1.02424e+06	1.07948e+06	1.10634e+06
Cyp46a1 protein OS=Rattus norvegicus GN=Cyp46a1 PE=2 SV=1	4	4	2.60798	synaptic	non-synaptic	118996	107863	119820	47222.2	41028.6	44679.3
RAB10, member RAS oncogene family OS=Rattus norvegicus GN=Rab10 PE=2 SV=1	4	4	2.61051	synaptic	non-synaptic	1.48234e+06	1.47835e+06	1.2683e+06	529032	552364	538588
Neurofascin OS=Rattus norvegicus GN=Nfasc PE=4 SV=1	18	18	2.61461	synaptic	non-synaptic	6.77454e+06	6.76149e+06	6.52811e+06	2.57203e+06	2.54676e+06	2.55508e+06
Uncharacterized protein OS=Rattus norvegicus PE=4 SV=1	3	3	2.61833	non-synaptic	synaptic	44296.8	48682.7	60194.4	120713	139190	141156
Mitochondrial carrier homolog 2 (C. elegans) OS=Rattus norvegicus GN=Mtch2 PE=2 SV=1	6	6	2.62749	synaptic	non-synaptic	2.82206e+06	2.96172e+06	2.60942e+06	1.06464e+06	1.0616e+06	1.06814e+06
Thy-1 membrane glycoprotein n=1 Tax=Rattus norvegicus RepID=THY1_RAT	4	4	2.63634	synaptic	non-synaptic	1.27728e+07	1.34306e+07	1.18595e+07	4.85429e+06	4.76389e+06	4.81962e+06
Leukocyte surface antigen CD47 OS=Rattus norvegicus GN=Cd47 PE=2 SV=1	4	4	2.64359	synaptic	non-synaptic	1.28858e+06	1.3153e+06	1.23634e+06	506266	458482	487905
Guanine nucleotide binding protein alpha inhibiting 2 OS=Rattus norvegicus GN=Gnai2 PE=2 SV=1	9	9	2.64708	synaptic	non-synaptic	7.2942e+06	7.1953e+06	7.29226e+06	2.78377e+06	2.76762e+06	2.67721e+06
NADH dehydrogenase (Ubiquinone) 1 beta subcomplex, 7 (Predicted) OS=Rattus norvegicus GN=Ndufb7 PE=4 SV=1	4	4	2.64789	synaptic	non-synaptic	1.12013e+06	1.13036e+06	1.0333e+06	399833	420748	419574
Protein Sptbn1 OS=Rattus norvegicus GN=Sptbn1 PE=4 SV=1	93	93	2.64851	synaptic	non-synaptic	4.15912e+07	4.2056e+07	4.00657e+07	1.5712e+07	1.553e+07	1.54684e+07
Cytochrome b5 reductase 1 OS=Rattus norvegicus GN=Cyb5r1 PE=4 SV=1	3	3	2.65066	synaptic	non-synaptic	612650	589877	616946	230312	225879	230232
Septin-9 OS=Rattus norvegicus GN=Sept9 PE=2 SV=1	7	7	2.65683	synaptic	non-synaptic	1.18358e+06	1.2843e+06	1.01201e+06	473735	420518	415535
Vesicle-associated membrane protein 2 (Fragment) OS=Rattus norvegicus GN=Vamp2 PE=2 SV=1	4	4	2.65749	non-synaptic	synaptic	1.61482e+06	1.6108e+06	1.74542e+06	4.17737e+06	4.41686e+06	4.61628e+06
Mitochondrial Rho GTPase OS=Rattus norvegicus GN=Rnf135 PE=2 SV=1	2	2	2.6606	synaptic	non-synaptic	222456	190320	193287	72010.6	80763.7	75017.7
Protein Mblac2 OS=Rattus norvegicus GN=Mblac2 PE=4 SV=1	2	2	2.66488	synaptic	non-synaptic	75229.1	66912.3	79566	26543.1	25495.8	31157.1
Liprin-alpha-3 OS=Rattus norvegicus GN=Ppfia3 PE=2 SV=1	2	2	2.66603	non-synaptic	synaptic	20726.7	11163.9	16401.6	40052.6	44004.8	44691.5
Serine/threonine-protein phosphatase 2B catalytic subunit alpha isoform OS=Rattus norvegicus GN=Ppp3ca PE=1 SV=1	17	17	2.67376	non-synaptic	synaptic	1.78032e+06	1.72348e+06	1.86224e+06	4.73339e+06	4.78614e+06	4.82796e+06
Calcium/calmodulin-dependent 3',5'-cyclic nucleotide phosphodiesterase 1B OS=Rattus norvegicus GN=Pde1b PE=2 SV=1	2	2	2.6756	non-synaptic	synaptic	10173.7	11402.9	10157.2	31670.9	25147.9	28088.2
Synaptotagmin II OS=Rattus norvegicus GN=Syt2 PE=4 SV=1	2	2	2.67628	non-synaptic	synaptic	45708.9	35054.4	45509.4	116338	115216	106388
Serum albumin n=1 Tax=Rattus norvegicus RepID=ALBU_RAT	7	7	2.71101	non-synaptic	synaptic	156020	165407	140813	393225	413767	446145
Cytoplasmic dynein 1 light intermediate chain 2 OS=Rattus norvegicus GN=Dync1li2 PE=2 SV=1	4	4	2.72821	synaptic	non-synaptic	186908	178847	186536	72916.9	64497.7	65022.5
Major prion protein n=1 Tax=Rattus norvegicus RepID=PRIO_RAT	2	2	2.7312	synaptic	non-synaptic	719792	690397	584768	258743	247636	224053
Mitochondrial import inner membrane translocase subunit Tim9 OS=Rattus norvegicus GN=Timm9 PE=1 SV=3	4	4	2.74494	synaptic	non-synaptic	381485	395809	332057	135419	127525	141200
UPI0002687BF5 related cluster n=2 Tax=Rattus norvegicus RepID=UPI0002687BF5	13	13	2.75024	non-synaptic	synaptic	273102	259504	292169	755430	755484	757412
Protein LOC684509 (Fragment) OS=Rattus norvegicus GN=LOC684509 PE=2 SV=1	2	2	2.75205	synaptic	non-synaptic	2.07175e+06	1.95385e+06	1.78701e+06	764251	660110	687741
Sodium/potassium-transporting ATPase subunit beta-3 n=1 Tax=Rattus norvegicus RepID=AT1B3_RAT	3	3	2.75348	synaptic	non-synaptic	742406	722635	854759	298040	285141	259315
Protein Ubqln2 OS=Rattus norvegicus GN=Ubqln2 PE=4 SV=1	2	2	2.76332	non-synaptic	synaptic	31316.1	29940.2	28279.3	82065.3	77296.7	88053.7
Reticulon-4 OS=Rattus norvegicus GN=Rtn4 PE=2 SV=1	13	13	2.76527	synaptic	non-synaptic	3.37315e+06	3.3395e+06	3.70135e+06	1.2354e+06	1.2575e+06	1.27309e+06
Adenine phosphoribosyltransferase OS=Rattus norvegicus GN=Aprt PE=2 SV=1	4	4	2.78101	non-synaptic	synaptic	53949	57965.1	57847.7	150645	154432	167032
Neuronal membrane glycoprotein M6-b OS=Rattus norvegicus GN=Gpm6b PE=4 SV=1	4	4	2.78124	synaptic	non-synaptic	4.12598e+06	3.95628e+06	3.95888e+06	1.45838e+06	1.40105e+06	1.46999e+06
CD59 glycoprotein n=2 Tax=Rattus norvegicus RepID=CD59_RAT	2	2	2.78639	synaptic	non-synaptic	266735	252933	237819	85342.2	98003.9	88506.4
Protein Actn2 OS=Rattus norvegicus GN=Actn2 PE=4 SV=1	3	3	2.78968	synaptic	non-synaptic	127554	136445	143054	47711.4	46796.7	51405.7
Guanine nucleotide-binding protein G(I)/G(S)/G(T) subunit beta-2 OS=Rattus norvegicus GN=Gnb2 PE=1 SV=4	13	13	2.78987	synaptic	non-synaptic	2.72578e+07	2.78766e+07	2.46342e+07	1.00125e+07	9.25372e+06	9.32602e+06
Protein LOC679794 OS=Rattus norvegicus GN=LOC679794 PE=4 SV=1	9	9	2.78995	synaptic	non-synaptic	1.18135e+07	1.21403e+07	1.13897e+07	4.04383e+06	4.31038e+06	4.31395e+06
Alpha-soluble NSF attachment protein n=1 Tax=Rattus norvegicus RepID=SNAA_RAT	6	6	2.79271	synaptic	non-synaptic	1.04352e+06	1.00056e+06	1.01203e+06	376240	358771	359309
Histone H4 OS=Rattus norvegicus GN=Hist1h4b PE=1 SV=2	4	4	2.80519	non-synaptic	synaptic	732524	787846	644492	1.98493e+06	1.9634e+06	2.12452e+06
Synaptoporin n=1 Tax=Rattus norvegicus RepID=SYNPR_RAT	2	2	2.81271	non-synaptic	synaptic	41411.4	35256.1	51973.8	108839	114052	138940
Hemoglobin subunit beta-1 n=2 Tax=Rattus RepID=HBB1_RAT	9	9	2.81964	non-synaptic	synaptic	1.09058e+06	1.08857e+06	1.11713e+06	3.10686e+06	3.08023e+06	3.10723e+06
Complexin-2 OS=Rattus norvegicus GN=Cplx2 PE=1 SV=1	5	5	2.8256	non-synaptic	synaptic	453479	490211	493308	1.35167e+06	1.32649e+06	1.38222e+06
Voltage-dependent anion-selective channel protein 3 OS=Rattus norvegicus GN=Vdac3 PE=2 SV=1	8	8	2.82656	synaptic	non-synaptic	9.28352e+06	9.55865e+06	9.30337e+06	3.41024e+06	3.27827e+06	3.26901e+06
Pdxp protein OS=Rattus norvegicus GN=Pdxp PE=2 SV=1	3	3	2.84504	non-synaptic	synaptic	74335.1	58297.9	71793.6	173453	189475	218673
Cell division control protein 42 homolog OS=Rattus norvegicus GN=Cdc42 PE=1 SV=2	6	6	2.84577	synaptic	non-synaptic	3.16762e+06	3.09366e+06	3.56314e+06	1.16365e+06	1.13809e+06	1.15055e+06
Myosin-10 OS=Rattus norvegicus GN=Myh10 PE=2 SV=1	19	19	2.84709	synaptic	non-synaptic	2.44498e+06	2.54934e+06	2.33612e+06	880923	851824	841971
Microtubule-associated protein 1A n=1 Tax=Rattus norvegicus RepID=MAP1A_RAT	32	32	2.8493	synaptic	non-synaptic	6.04133e+06	5.9255e+06	5.71651e+06	2.08957e+06	2.06359e+06	2.05304e+06
Spectrin alpha chain, non-erythrocytic 1 OS=Rattus norvegicus GN=Sptan1 PE=2 SV=1	153	153	2.85149	synaptic	non-synaptic	9.98447e+07	1.01523e+08	9.90119e+07	3.52004e+07	3.4764e+07	3.53769e+07
Protein Atp6v1g2 OS=Rattus norvegicus GN=Atp6v1g2 PE=2 SV=1	4	4	2.85585	non-synaptic	synaptic	412946	410714	450973	1.15256e+06	1.19279e+06	1.29481e+06
270 kDa ankyrin G isoform (Fragment) n=2 Tax=Rattus norvegicus RepID=O70511_RAT	12	12	2.86747	synaptic	non-synaptic	937685	941971	978813	323273	328078	345509
Elongation factor 1-alpha 2 OS=Rattus norvegicus GN=Eef1a2 PE=2 SV=1	6	6	2.87772	synaptic	non-synaptic	4.69428e+06	4.88241e+06	4.77249e+06	1.68994e+06	1.62139e+06	1.67497e+06
Protein Tbc1d10b OS=Rattus norvegicus GN=Tbc1d10b PE=4 SV=1	2	2	2.88513	synaptic	non-synaptic	58516.9	58384.2	63348.1	18010.1	22061.7	22403.4
Synaptogyrin 1, isoform CRA_c OS=Rattus norvegicus GN=Syngr1 PE=4 SV=1	2	2	2.88902	non-synaptic	synaptic	145411	144480	146781	399227	407749	454577
Voltage-gated potassium channel subunit beta-2 OS=Rattus norvegicus GN=Kcnab2 PE=1 SV=1	6	6	2.89799	synaptic	non-synaptic	1.3626e+06	1.44871e+06	1.54011e+06	489647	499041	512841
LOC685322 protein OS=Rattus norvegicus GN=LOC685322 PE=4 SV=1	2	2	2.9021	synaptic	non-synaptic	1.14027e+06	1.18269e+06	1.1576e+06	389954	414180	395188
Beta-synuclein n=2 Tax=Rattus norvegicus RepID=SYUB_RAT	6	6	2.90638	non-synaptic	synaptic	1.27533e+06	1.24345e+06	1.32788e+06	3.64183e+06	3.64841e+06	3.8896e+06
D-dopachrome decarboxylase n=1 Tax=Rattus norvegicus RepID=DOPD_RAT	3	3	2.90975	synaptic	non-synaptic	2.1996e+06	2.25723e+06	1.98871e+06	776744	715603	722807
Rat glutathione S-transferase OS=Rattus norvegicus GN=Gstm1 PE=2 SV=1	6	6	2.91049	non-synaptic	synaptic	217401	212962	224634	658592	630672	617094
Microtubule-associated protein 1B OS=Rattus norvegicus GN=Map1b PE=2 SV=1	42	42	2.91199	synaptic	non-synaptic	9.08375e+06	8.89866e+06	9.16524e+06	3.13712e+06	3.0964e+06	3.08921e+06
SH3 and multiple ankyrin repeat domains protein 2 OS=Rattus norvegicus GN=Shank2 PE=2 SV=1	2	2	2.91491	non-synaptic	synaptic	14078.4	13428.2	14509.1	40552	37982.6	43937.6
Ras-related protein Ral-A OS=Rattus norvegicus GN=Rala PE=1 SV=1	5	5	2.93292	synaptic	non-synaptic	1.61107e+06	1.59918e+06	1.39388e+06	534134	524038	511643
Receptor-type tyrosine-protein phosphatase zeta n=1 Tax=Rattus norvegicus RepID=PTPRZ_RAT	3	3	2.94093	non-synaptic	synaptic	71202.7	92444.2	76963.9	235235	241155	231228
Cytoplasmic dynein 1 intermediate chain 2 OS=Rattus norvegicus GN=Dync1i2 PE=4 SV=1	2	2	2.94123	synaptic	non-synaptic	72991.3	89438.6	103235	34594	29216	26514.7
Spnb4 protein n=1 Tax=Rattus norvegicus RepID=UPI0002AB8D22	4	4	2.94304	synaptic	non-synaptic	303207	292706	286290	107082	93758.7	98918.7
Uncharacterized protein OS=Rattus norvegicus GN=Ap3b2 PE=4 SV=1	7	7	2.94808	non-synaptic	synaptic	62445.9	61774.4	65566.9	184808	184956	189743
Protein NDRG2 OS=Rattus norvegicus GN=Ndrg2 PE=1 SV=1	8	8	2.97732	non-synaptic	synaptic	945035	892415	938624	2.70473e+06	2.72088e+06	2.83966e+06
Protein Psd3 OS=Rattus norvegicus GN=Psd3 PE=2 SV=1	6	6	2.98217	synaptic	non-synaptic	882742	831841	849027	264535	299488	295624
UPI0002AB865A related cluster n=1 Tax=Rattus norvegicus RepID=UPI0002AB865A	2	2	2.98337	synaptic	non-synaptic	724995	671812	657384	229637	225190	233721
1-phosphatidylinositol 4,5-bisphosphate phosphodiesterase beta-1 n=2 Tax=Rattus norvegicus RepID=PLCB1_RAT	29	29	2.99442	synaptic	non-synaptic	3.47901e+06	3.48772e+06	3.56352e+06	1.1864e+06	1.17271e+06	1.15751e+06
Cell cycle exit and neuronal differentiation protein 1 OS=Rattus norvegicus GN=Cend1 PE=1 SV=1	8	8	2.99547	synaptic	non-synaptic	5.70477e+06	5.82415e+06	4.18816e+06	1.9519e+06	1.77256e+06	1.52249e+06
Serotransferrin (Fragment) OS=Rattus norvegicus GN=Tf PE=2 SV=1	3	3	2.99579	synaptic	non-synaptic	78618.5	69737.5	72931.4	21879.3	26582.7	25404.1
Calcineurin subunit B type 1 (Fragment) OS=Rattus norvegicus GN=Ppp3r1 PE=2 SV=1	7	7	3.00025	non-synaptic	synaptic	661539	559292	634198	1.92958e+06	1.8374e+06	1.79856e+06
Protein Tjp1 (Fragment) OS=Rattus norvegicus GN=Tjp1 PE=4 SV=1	3	3	3.0019	synaptic	non-synaptic	76715.8	79562.8	77205	29384.4	23549.2	24844.9
Caskin-1 OS=Rattus norvegicus GN=Caskin1 PE=2 SV=1	2	2	3.01361	non-synaptic	synaptic	11334.2	9973.36	15543.9	34928.8	39319.3	36807.6
Sodium/potassium-transporting ATPase subunit beta-1 n=1 Tax=Rattus norvegicus RepID=AT1B1_RAT	9	9	3.03656	synaptic	non-synaptic	5.06007e+07	5.12508e+07	4.71621e+07	1.62295e+07	1.61256e+07	1.67182e+07
Drebrin-like protein OS=Rattus norvegicus GN=Dbnl PE=1 SV=1	3	3	3.04369	non-synaptic	synaptic	45250.1	26443.6	47216.1	105848	116716	139360
Guanine nucleotide-binding protein G(q) subunit alpha n=2 Tax=Rattus norvegicus RepID=GNAQ_RAT	12	12	3.05087	synaptic	non-synaptic	2.95286e+06	3.05496e+06	3.15199e+06	1.0113e+06	1.01917e+06	971890
Monoglyceride lipase OS=Rattus norvegicus GN=Mgll PE=2 SV=1	3	3	3.05497	non-synaptic	synaptic	51014.7	44400.5	50344.9	148301	149377	147615
Leucine-rich repeat-containing protein 57 (Fragment) OS=Rattus norvegicus GN=Lrrc57 PE=2 SV=1	3	3	3.05865	synaptic	non-synaptic	238696	236118	199002	76126.1	70462.8	73710.1
LRRGT00046 OS=Rattus norvegicus GN=LOC679040 PE=2 SV=1	2	2	3.07151	synaptic	non-synaptic	1.84708e+06	2.17662e+06	1.45316e+06	591074	565218	626824
Protein Epb41l3 OS=Rattus norvegicus GN=Epb41l3 PE=2 SV=1	20	20	3.09684	synaptic	non-synaptic	5.06915e+06	5.07348e+06	4.80098e+06	1.64092e+06	1.59122e+06	1.5933e+06
Endophilin-A2 n=1 Tax=Rattus norvegicus RepID=SH3G1_RAT	3	3	3.0976	non-synaptic	synaptic	88762.4	81696.7	87722.4	249911	272875	276957
Serine/threonine-protein phosphatase (Fragment) OS=Rattus norvegicus GN=Ppp3cb PE=2 SV=1	5	5	3.1022	non-synaptic	synaptic	260674	229654	253656	741301	765535	801151
Rabphilin-3A OS=Rattus norvegicus GN=Rph3a PE=2 SV=1	6	6	3.13744	non-synaptic	synaptic	133671	111794	100633	388352	378818	318692
Calcium-dependent secretion activator 1 OS=Rattus norvegicus GN=Cadps PE=4 SV=1	13	13	3.14158	non-synaptic	synaptic	340834	326876	292409	993586	1.01629e+06	1.00641e+06
Calbindin n=1 Tax=Rattus norvegicus RepID=CALB1_RAT	5	5	3.14809	non-synaptic	synaptic	128145	133342	136712	422605	402570	428392
Hebp1 protein OS=Rattus norvegicus GN=Hebp1 PE=2 SV=1	2	2	3.15982	non-synaptic	synaptic	40724.4	51020.7	44814.6	129409	145042	157052
Protein LOC685203 OS=Rattus norvegicus GN=LOC685203 PE=4 SV=1	2	2	3.16233	synaptic	non-synaptic	157293	152985	195399	43865.4	53791.2	62250.3
Coronin-1A OS=Rattus norvegicus GN=Coro1a PE=1 SV=3	4	4	3.16938	non-synaptic	synaptic	386513	364533	453120	1.22601e+06	1.29749e+06	1.29296e+06
Elongation factor 1-alpha OS=Rattus norvegicus GN=LOC100360413 PE=3 SV=1	13	13	3.18805	synaptic	non-synaptic	1.05368e+07	1.00819e+07	9.59204e+06	3.22312e+06	3.1318e+06	3.12135e+06
Protein Myh14 OS=Rattus norvegicus GN=Myh14 PE=2 SV=1	5	5	3.20381	synaptic	non-synaptic	260319	243002	297772	78392.7	82755.5	88895.7
Cytosol aminopeptidase OS=Rattus norvegicus GN=Lap3 PE=1 SV=1	12	12	3.21236	synaptic	non-synaptic	2.27098e+06	2.21329e+06	2.20436e+06	675944	672374	733836
Threonine--tRNA ligase, cytoplasmic OS=Rattus norvegicus GN=Tars PE=3 SV=1	2	2	3.21979	synaptic	non-synaptic	67736.8	68549.4	66649.3	16849.9	23759.1	22418.5
Protein LOC361414 OS=Rattus norvegicus GN=LOC361414 PE=4 SV=1	4	4	3.23534	non-synaptic	synaptic	76504.9	70613.3	95702.4	265201	261186	259219
Aldehyde dehydrogenase OS=Rattus norvegicus GN=Aldh3a2 PE=2 SV=1	2	2	3.29025	synaptic	non-synaptic	122506	124582	131978	36698.7	36675	41835.1
Myc box-dependent-interacting protein 1 OS=Rattus norvegicus GN=Bin1 PE=2 SV=1	17	17	3.30467	synaptic	non-synaptic	7.76106e+06	7.72139e+06	7.38298e+06	2.32237e+06	2.29052e+06	2.30622e+06
Protein Arhgap1 OS=Rattus norvegicus GN=Arhgap1 PE=2 SV=1	3	3	3.31844	non-synaptic	synaptic	82886.8	61006.2	71936.2	252216	224379	239620
26S proteasome non-ATPase regulatory subunit 2 OS=Rattus norvegicus GN=Psmd2 PE=2 SV=1	2	2	3.3284	non-synaptic	synaptic	9770.9	8932.96	9865.65	27164.2	31864.8	36061.6
UPI0002AB850C related cluster n=1 Tax=Rattus norvegicus RepID=UPI0002AB850C	10	10	3.34651	synaptic	non-synaptic	1.35023e+06	1.4096e+06	1.34015e+06	433070	408176	383905
Protein Map6d1 OS=Rattus norvegicus GN=Map6d1 PE=4 SV=1	3	3	3.37757	synaptic	non-synaptic	179040	199780	226990	50106.1	62586.5	66670.2
Protein phosphatase 1 regulatory subunit 7 OS=Rattus norvegicus GN=Ppp1r7 PE=1 SV=1	2	2	3.38485	non-synaptic	synaptic	20526.4	16504.1	17389.9	66108.9	58348.4	59747.4
Histone H2B OS=Rattus norvegicus GN=Hist1h2bl PE=2 SV=1	7	7	3.38667	non-synaptic	synaptic	1.06241e+06	991760	916890	3.49506e+06	3.39693e+06	3.17002e+06
Protein Tln2 OS=Rattus norvegicus GN=Tln2 PE=2 SV=1	3	3	3.39689	non-synaptic	synaptic	29659.6	26729.2	32684.4	88470.3	103470	110632
ATP synthase-coupling factor 6, mitochondrial n=1 Tax=Rattus norvegicus RepID=ATP5J_RAT	4	4	3.41035	synaptic	non-synaptic	7.75092e+06	7.57997e+06	7.1619e+06	2.27889e+06	2.10606e+06	2.2105e+06
LIM and SH3 domain protein 1 OS=Rattus norvegicus GN=Lasp1 PE=2 SV=1	5	5	3.4181	non-synaptic	synaptic	79502.7	78400.8	81839.6	275300	278706	265460
Plectin OS=Rattus norvegicus GN=Plec PE=2 SV=1	61	61	3.45001	synaptic	non-synaptic	6.5132e+06	6.67652e+06	6.44911e+06	1.89888e+06	1.88986e+06	1.90365e+06
Protein phosphatase 1, regulatory subunit 9B OS=Rattus norvegicus GN=Ppp1r9b PE=2 SV=1	2	2	3.46483	non-synaptic	synaptic	16406.9	15140.6	20469.5	57366.6	59532.8	63330.9
Inactive phospholipase C-like protein 1 OS=Rattus norvegicus GN=Plcl1 PE=1 SV=1	5	5	3.48939	synaptic	non-synaptic	322828	358250	284114	95570.2	93873.6	87164.3
Secernin-1 OS=Rattus norvegicus GN=Scrn1 PE=1 SV=1	3	3	3.49614	non-synaptic	synaptic	25210.8	30122.6	43838	110209	112127	124380
Protein Tbc1d24 OS=Rattus norvegicus GN=Tbc1d24 PE=4 SV=1	3	3	3.52203	synaptic	non-synaptic	841678	836038	793059	254971	231368	215180
Spectrin beta chain, non-erythrocytic 2 OS=Rattus norvegicus GN=Sptbn2 PE=2 SV=1	67	67	3.52423	synaptic	non-synaptic	1.49102e+07	1.48393e+07	1.43822e+07	4.20981e+06	4.10794e+06	4.2046e+06
Guanine nucleotide-binding protein G(i) subunit alpha-1 n=2 Tax=Rattus norvegicus RepID=GNAI1_RAT	12	12	3.55514	synaptic	non-synaptic	7.64301e+06	7.63548e+06	7.27794e+06	2.0806e+06	2.15899e+06	2.10514e+06
Protein LOC100364814 (Fragment) OS=Rattus norvegicus GN=Scai PE=4 SV=1	2	2	3.57743	non-synaptic	synaptic	9442.09	12986.3	8689.15	39113.2	35728.1	36479.6
ADP-dependent glucokinase, isoform CRA_a OS=Rattus norvegicus GN=Adpgk PE=4 SV=1	2	2	3.58056	synaptic	non-synaptic	71808.6	75317.5	75451.8	19822	21217.1	21123.8
Glutathione S-transferase Mu 5 OS=Rattus norvegicus GN=Gstm5 PE=1 SV=3	3	3	3.60116	non-synaptic	synaptic	31833	30983.4	21630.6	105096	104307	94704
NADH dehydrogenase [ubiquinone] 1 alpha subcomplex subunit 11 OS=Rattus norvegicus GN=Ndufa11 PE=2 SV=1	5	5	3.62276	synaptic	non-synaptic	1.70389e+06	1.76913e+06	1.692e+06	491015	480702	453996
Protein Sptb OS=Rattus norvegicus GN=Sptb PE=4 SV=1	10	10	3.62863	synaptic	non-synaptic	697388	671907	710447	202466	185970	184713
N(G),N(G)-dimethylarginine dimethylaminohydrolase 2 OS=Rattus norvegicus GN=Ddah2 PE=1 SV=1	6	6	3.63641	synaptic	non-synaptic	1.27737e+06	1.25873e+06	1.23562e+06	353822	337282	346107
Matr3 protein (Fragment) OS=Rattus norvegicus GN=Matr3 PE=2 SV=1	2	2	3.64008	non-synaptic	synaptic	6474.29	9859.34	6305.36	26836.3	27645.7	27925.8
Glutathione S-transferase OS=Rattus norvegicus GN=Gsta1 PE=2 SV=1	3	3	3.66164	non-synaptic	synaptic	53874.7	58102.1	58574.9	185396	207345	231758
Septin 7 OS=Rattus norvegicus GN=Sept7 PE=2 SV=1	21	21	3.67707	synaptic	non-synaptic	2.15702e+07	2.17742e+07	2.07393e+07	5.98518e+06	5.64928e+06	5.79344e+06
Myosin-4 OS=Rattus norvegicus GN=Myh4 PE=2 SV=1	5	5	3.70585	synaptic	non-synaptic	263646	320648	221230	79413	83307.8	54644.7
Uncharacterized protein OS=Rattus norvegicus PE=4 SV=1	5	5	3.71162	synaptic	non-synaptic	9.7809e+06	1.0106e+07	9.33705e+06	2.75159e+06	2.61772e+06	2.50432e+06
Synaptic vesicle membrane protein VAT-1 homolog OS=Rattus norvegicus GN=Vat1 PE=1 SV=1	9	9	3.71507	synaptic	non-synaptic	2.16322e+06	2.11764e+06	2.1568e+06	564803	573591	594458
Isoform MLC3 of Myosin light chain 1/3, skeletal muscle isoform n=1 Tax=Rattus norvegicus RepID=P02600-2	2	2	3.76089	synaptic	non-synaptic	65497.9	107501	45483.5	20815.7	18412.8	18864.9
Potassium voltage-gated channel subfamily A member 2 OS=Rattus norvegicus GN=Kcna2 PE=1 SV=1	2	2	3.85239	synaptic	non-synaptic	376982	392214	413409	100667	98614.1	107698
Creatine kinase U-type, mitochondrial OS=Rattus norvegicus GN=Ckmt1b PE=2 SV=1	18	18	3.86238	synaptic	non-synaptic	2.87853e+07	2.88976e+07	2.75802e+07	7.19727e+06	7.29307e+06	7.58494e+06
Fumarylacetoacetase n=1 Tax=Rattus norvegicus RepID=FAAA_RAT	8	8	3.86587	synaptic	non-synaptic	1.10699e+06	1.18101e+06	1.02764e+06	278050	278536	301083
Contactin-associated protein 1 (Fragment) OS=Rattus norvegicus GN=Cntnap1 PE=2 SV=1	14	14	3.86752	synaptic	non-synaptic	2.15656e+06	2.13749e+06	2.0189e+06	525035	542011	565256
Contactin 2 OS=Rattus norvegicus GN=Cntn2 PE=4 SV=1	4	4	3.89078	synaptic	non-synaptic	440032	464953	450885	120151	118294	110038
Annexin OS=Rattus norvegicus GN=Anxa3 PE=2 SV=1	6	6	3.89652	non-synaptic	synaptic	76007.7	70813.1	68043.3	282253	282347	272621
Glycerol-3-phosphate dehydrogenase [NAD(+)], cytoplasmic n=1 Tax=Rattus norvegicus RepID=GPDA_RAT	14	14	3.92442	synaptic	non-synaptic	3.99119e+06	4.04688e+06	3.57234e+06	1.00343e+06	959939	995138
Peroxiredoxin-1 n=1 Tax=Rattus norvegicus RepID=PRDX1_RAT	8	8	3.94483	synaptic	non-synaptic	3.31198e+06	3.3826e+06	2.88383e+06	789656	804374	834059
Protein Cmpk2 OS=Rattus norvegicus GN=Cmpk2 PE=4 SV=1	2	2	3.94857	non-synaptic	synaptic	12158.2	12507.9	11337.1	44811.3	47198.7	50151.1
ATPase, H transporting, lysosomal V1 subunit G1 OS=Rattus norvegicus GN=Atp6v1g1 PE=4 SV=1	2	2	3.95772	non-synaptic	synaptic	19641.1	22223.2	20257.8	71932.9	84056.9	89872.1
Rho-related GTP-binding protein RhoB OS=Rattus norvegicus GN=Rhob PE=1 SV=1	4	4	3.96938	synaptic	non-synaptic	3.06813e+06	3.00309e+06	4.1225e+06	861083	871041	835964
Hdac11 protein OS=Rattus norvegicus GN=Hdac11 PE=2 SV=1	3	3	3.99858	synaptic	non-synaptic	511465	531117	522229	130665	132406	128271
Cathepsin D OS=Rattus norvegicus GN=Ctsd PE=2 SV=1	5	5	4.06208	non-synaptic	synaptic	260119	238960	280358	1.08919e+06	1.04842e+06	1.02852e+06
Plastin-3 (Fragment) OS=Rattus norvegicus GN=Pls3 PE=2 SV=1	4	4	4.06232	synaptic	non-synaptic	225597	237293	228120	54738.2	57072.5	58291.4
C-terminal-binding protein 1 OS=Rattus norvegicus GN=Ctbp1 PE=2 SV=1	6	6	4.11082	non-synaptic	synaptic	84519.1	103109	79316.1	349744	345364	402249
Isochorismatase domain-containing protein 1 OS=Rattus norvegicus GN=Isoc1 PE=4 SV=1	3	3	4.13159	synaptic	non-synaptic	135837	138365	132563	31443.1	30580.3	36429
Small VCP/p97-interacting protein OS=Rattus norvegicus GN=Svip PE=1 SV=1	2	2	4.13386	synaptic	non-synaptic	256025	275658	227135	58808.7	58938.2	65814.7
UPI0002AB9241 related cluster n=1 Tax=Rattus norvegicus RepID=UPI0002AB9241	2	2	4.25211	synaptic	non-synaptic	290072	357589	187539	64042.5	62314.2	70063.1
Lysosomal alpha-glucosidase OS=Rattus norvegicus GN=Gaa PE=2 SV=1	2	2	4.26843	non-synaptic	synaptic	23725.2	24883.3	20953.7	93314.1	104685	98921.4
Syntaxin 4A (Placental), isoform CRA_a OS=Rattus norvegicus GN=Stx4 PE=3 SV=1	2	2	4.31341	synaptic	non-synaptic	145180	146694	171215	30361.8	36984.6	40013.9
Mitochondrial chloride intracellular channel 4 OS=Rattus norvegicus GN=Clic4 PE=2 SV=1	5	5	4.37835	synaptic	non-synaptic	1.0415e+06	1.04386e+06	904999	228996	230734	223257
Retinoid-inducible serine carboxypeptidase n=1 Tax=Rattus norvegicus RepID=RISC_RAT	2	2	4.37945	non-synaptic	synaptic	4800.03	7262.23	7785.43	26912.3	29460	30549.8
Synaptosomal-associated protein 25 OS=Rattus norvegicus GN=Snap25 PE=1 SV=1	8	8	4.42066	synaptic	non-synaptic	4.22739e+06	4.21544e+06	4.25303e+06	938308	958085	975543
CD81 antigen OS=Rattus norvegicus GN=Cd81 PE=2 SV=1	3	3	4.48092	synaptic	non-synaptic	1.62715e+07	1.62647e+07	1.61909e+07	3.65146e+06	3.6434e+06	3.5795e+06
Protein Igsf8 OS=Rattus norvegicus GN=Igsf8 PE=2 SV=1	11	11	4.52222	synaptic	non-synaptic	6.36568e+06	6.21866e+06	6.19859e+06	1.35693e+06	1.37849e+06	1.41806e+06
Protein Epb4.1l2 OS=Rattus norvegicus GN=Epb4.1l2 PE=2 SV=1	10	10	4.56624	synaptic	non-synaptic	1.88936e+06	1.87864e+06	1.75049e+06	399302	391986	417253
Glial fibrillary acidic protein OS=Rattus norvegicus GN=Gfap PE=2 SV=1	27	27	4.56663	synaptic	non-synaptic	1.35601e+07	1.3805e+07	1.26004e+07	2.91561e+06	2.8913e+06	2.94472e+06
Protein LOC100362962 OS=Rattus norvegicus GN=LOC100362962 PE=4 SV=1	3	3	4.57903	synaptic	non-synaptic	501756	539363	499586	111965	103553	120952
Gephyrin isoform OS=Rattus norvegicus GN=Gphn PE=2 SV=1	3	3	4.61232	non-synaptic	synaptic	42931.4	39018.7	65878	207492	237518	236820
Glutathione S-transferase pi OS=Rattus norvegicus GN=Gstp1 PE=2 SV=1	8	8	4.61934	synaptic	non-synaptic	8.22316e+06	8.71733e+06	7.87933e+06	1.78513e+06	1.80469e+06	1.7832e+06
Ermin OS=Rattus norvegicus GN=Ermn PE=1 SV=1	8	8	4.65332	synaptic	non-synaptic	3.32227e+06	3.22333e+06	3.83986e+06	736580	760654	734601
Ras-related protein Rap-1b n=1 Tax=Rattus norvegicus RepID=RAP1B_RAT	10	10	4.75431	synaptic	non-synaptic	4.58504e+06	4.73562e+06	4.0486e+06	985362	926063	900603
Alpha-synuclein OS=Rattus norvegicus GN=Snca PE=2 SV=1	11	11	4.84389	non-synaptic	synaptic	831842	861872	820950	4.05587e+06	4.01974e+06	4.10514e+06
Oxidation resistance protein 1 (Fragment) OS=Rattus norvegicus GN=Oxr1 PE=2 SV=1	6	6	4.85125	non-synaptic	synaptic	24719.9	24641.2	19864.1	117983	103436	114410
Protein LOC679739 OS=Rattus norvegicus GN=LOC679739 PE=4 SV=1	4	4	4.86198	synaptic	non-synaptic	1.76492e+06	1.66404e+06	1.77889e+06	332205	373399	365534
Glutamic acid decarboxylase 1, isoform CRA_a OS=Rattus norvegicus GN=Gad1 PE=2 SV=1	2	2	4.89524	non-synaptic	synaptic	26462	27260.8	35899.2	133325	143682	161714
ProSAAS OS=Rattus norvegicus GN=Pcsk1n PE=1 SV=1	8	8	4.95888	non-synaptic	synaptic	157709	157254	149797	749616	768940	786131
Zinc transporter 3 OS=Rattus norvegicus GN=Slc30a3 PE=2 SV=1	2	2	4.95995	non-synaptic	synaptic	9161.73	8889.37	6457.76	35489.2	42498.5	43575.1
Protein Opalin OS=Rattus norvegicus GN=Opalin PE=2 SV=1	4	4	4.9819	synaptic	non-synaptic	920517	846191	1.05423e+06	165694	189055	211487
Cathepsin B OS=Rattus norvegicus GN=Ctsb PE=2 SV=1	3	3	4.99021	non-synaptic	synaptic	96225.3	92064.7	69878	421874	445236	421204
Ly6/neurotoxin 1 (Predicted), isoform CRA_a OS=Rattus norvegicus GN=Lynx1 PE=4 SV=1	3	3	5.03817	synaptic	non-synaptic	586839	574771	462422	109158	108335	104853
Folate hydrolase OS=Rattus norvegicus GN=Folh1 PE=4 SV=1	3	3	5.08304	synaptic	non-synaptic	223149	237203	239814	42710.8	46626.9	48408
Glutathione S-transferase theta-1 OS=Rattus norvegicus GN=Gstt1 PE=4 SV=1	2	2	5.08387	synaptic	non-synaptic	157310	156238	137168	24828.3	31591.4	32236.4
CAMP-dependent protein kinase type I regulatory subunit (Fragment) OS=Rattus norvegicus GN=Prkar1a PE=2 SV=1	3	3	5.09681	synaptic	non-synaptic	839746	792086	840924	150541	161624	172993
Potassium voltage-gated channel subfamily A member 1 n=1 Tax=Rattus norvegicus RepID=KCNA1_RAT	6	6	5.1792	synaptic	non-synaptic	715952	746507	641909	137471	133671	135169
Myadm protein OS=Rattus norvegicus GN=Myadm PE=2 SV=1	2	2	5.21235	synaptic	non-synaptic	343437	348494	323094	59728.7	67442.3	67563.7
Gelsolin OS=Rattus norvegicus GN=Gsn PE=4 SV=1	9	9	5.23729	synaptic	non-synaptic	1.90736e+06	1.88516e+06	1.92427e+06	386759	359572	345222
Protein phosphatase 1 regulatory subunit 14A OS=Rattus norvegicus GN=Ppp1r14a PE=2 SV=1	5	5	5.2496	synaptic	non-synaptic	1.42052e+06	1.41914e+06	1.66527e+06	257236	293770	307143
COP9 signalosome complex subunit 2 OS=Rattus norvegicus GN=Cops2 PE=2 SV=1	2	2	5.25262	non-synaptic	synaptic	9972.4	10938.9	7177.34	40714.8	52167.5	54656.8
Protein Sacs OS=Rattus norvegicus GN=Sacs PE=2 SV=1	2	2	5.30508	synaptic	non-synaptic	78082.3	84702.6	99929.9	15414.7	18740.4	15366.3
Actin-related protein 2/3 complex subunit 1A OS=Rattus norvegicus GN=Arpc1a PE=2 SV=1	2	2	5.40846	non-synaptic	synaptic	13622.4	11060.2	13158.8	70070.3	66099.4	68493.5
Cell adhesion molecule 4 OS=Rattus norvegicus GN=Cadm4 PE=1 SV=1	10	10	5.49345	synaptic	non-synaptic	3.81798e+06	3.88916e+06	3.32049e+06	684492	658216	664707
Dynamin-2 OS=Rattus norvegicus GN=Dnm2 PE=2 SV=1	4	4	5.50239	synaptic	non-synaptic	383955	411192	389992	73742.7	77765.8	63877.9
UPI00022F394A related cluster n=2 Tax=Rattus norvegicus RepID=UPI00022F394A	6	6	5.50547	synaptic	non-synaptic	292485	315029	276442	65807	49969.7	44783
Protein Adam23 (Fragment) OS=Rattus norvegicus GN=Adam23 PE=2 SV=1	9	9	5.62118	synaptic	non-synaptic	1.05468e+06	1.01424e+06	940857	194295	177329	163811
Cysteine and glycine-rich protein 1 n=1 Tax=Rattus norvegicus RepID=CSRP1_RAT	6	6	5.62383	synaptic	non-synaptic	2.46563e+06	2.45778e+06	2.40532e+06	407847	444788	450522
Apolipoprotein D n=1 Tax=Rattus norvegicus RepID=APOD_RAT	3	3	5.65156	synaptic	non-synaptic	263056	319301	234765	49258.5	49216.9	46108
Formin-binding protein 1 (Fragment) OS=Rattus norvegicus GN=Fnbp1 PE=2 SV=1	2	2	5.67383	synaptic	non-synaptic	196552	190379	178043	35656.5	30270.1	33648.7
Protein-arginine deiminase type-2 (Fragment) OS=Rattus norvegicus GN=Padi2 PE=2 SV=1	5	5	5.69713	synaptic	non-synaptic	399926	378866	336766	62791.5	62957.4	70061.6
Peripherin OS=Rattus norvegicus GN=Prph PE=2 SV=1	2	2	5.71871	synaptic	non-synaptic	27126	37345.2	47419.2	4677.63	7425.59	7462.48
ADP-ribosylation factor 5 OS=Rattus norvegicus GN=Arf5 PE=1 SV=2	2	2	5.75491	non-synaptic	synaptic	7953.04	5876.3	10985.1	48376.5	48174.8	46253.7
Protein Tjp2 OS=Rattus norvegicus GN=Tjp2 PE=2 SV=1	5	5	5.807	synaptic	non-synaptic	204993	209849	209858	37101.5	36187.5	34288.1
Septin-2 OS=Rattus norvegicus GN=Sept2 PE=1 SV=1	13	13	5.86419	synaptic	non-synaptic	6.29455e+06	6.41543e+06	5.91628e+06	1.15709e+06	1.03587e+06	983319
Dihydropteridine reductase n=1 Tax=Rattus norvegicus RepID=DHPR_RAT	11	11	5.99217	synaptic	non-synaptic	1.80249e+07	1.77739e+07	1.73933e+07	2.90865e+06	2.90036e+06	3.06792e+06
CD151 antigen OS=Rattus norvegicus GN=Cd151 PE=1 SV=2	4	4	6.04457	synaptic	non-synaptic	331999	305366	282223	60596.5	47495.2	44043
Protein RGD1310444 OS=Rattus norvegicus GN=Endod1 PE=4 SV=1	3	3	6.16283	synaptic	non-synaptic	376571	348856	289856	58211.7	57154.5	49376.8
Carbonic anhydrase 2 n=1 Tax=Rattus norvegicus RepID=CAH2_RAT	11	11	6.18768	synaptic	non-synaptic	1.66713e+07	1.6793e+07	1.60996e+07	2.68986e+06	2.66736e+06	2.65288e+06
Protein Sypl1 OS=Rattus norvegicus GN=Sypl1 PE=2 SV=1	2	2	6.22539	synaptic	non-synaptic	102235	101771	129306	13229.3	18996.9	21314.4
Cdc42 effector protein 2 OS=Rattus norvegicus GN=Cdc42ep2 PE=2 SV=1	6	6	6.31781	synaptic	non-synaptic	795112	727057	795368	118103	128660	120063
Septin 8 (Predicted) OS=Rattus norvegicus GN=Sept8 PE=3 SV=1	16	16	6.49694	synaptic	non-synaptic	2.57213e+07	2.63643e+07	2.35733e+07	3.91793e+06	3.82777e+06	3.89961e+06
Protein NDRG1 OS=Rattus norvegicus GN=Ndrg1 PE=1 SV=1	4	4	6.53112	synaptic	non-synaptic	961532	944928	1.10664e+06	131935	159409	170001
Leucine-rich repeat LGI family, member 3 (Predicted), isoform CRA_b OS=Rattus norvegicus GN=Lgi3 PE=4 SV=1	10	10	6.58193	synaptic	non-synaptic	1.36734e+06	1.38369e+06	1.33987e+06	195728	204300	221507
Protein RGD1304884 OS=Rattus norvegicus GN=RGD1304884 PE=4 SV=1	2	2	6.59309	non-synaptic	synaptic	6894.16	7834.82	7917.34	53625.1	49659.9	46024.3
Protein Sept4 OS=Rattus norvegicus GN=Sept4 PE=2 SV=1	17	17	6.79898	synaptic	non-synaptic	1.14338e+07	1.13527e+07	1.05809e+07	1.57762e+06	1.63529e+06	1.69481e+06
Protein Fmnl2 (Fragment) OS=Rattus norvegicus GN=Fmnl2 PE=2 SV=1	4	4	6.91019	synaptic	non-synaptic	168828	184550	170345	30392.1	26822.5	18575.4
Aspartoacylase OS=Rattus norvegicus GN=Aspa PE=3 SV=1	2	2	6.91067	synaptic	non-synaptic	155672	148357	174544	23348.1	22156.8	23746.4
Choline transporter-like protein 1 OS=Rattus norvegicus GN=Slc44a1 PE=1 SV=1	7	7	6.94811	synaptic	non-synaptic	3.21313e+06	3.10835e+06	2.94023e+06	441523	450191	441268
Myosin, heavy polypeptide 9, non-muscle OS=Rattus norvegicus GN=Myh9 PE=4 SV=1	2	2	6.98259	synaptic	non-synaptic	242935	223110	261466	34000.4	31827.5	38361.4
5' nucleotidase, ecto OS=Rattus norvegicus GN=Nt5e PE=2 SV=2	3	3	7.07767	synaptic	non-synaptic	449539	404903	473781	62040.9	59157.4	66465.7
Protein Pls1 OS=Rattus norvegicus GN=Pls1 PE=2 SV=1	2	2	7.13382	synaptic	non-synaptic	111074	98296	135187	15699.8	14420.2	18178.9
Ras-related protein Rap-1A OS=Rattus norvegicus GN=Rap1a PE=1 SV=1	2	2	7.15631	synaptic	non-synaptic	1.13465e+06	1.0746e+06	1.23264e+06	150841	160961	169155
Glutamate decarboxylase 2 n=1 Tax=Rattus norvegicus RepID=DCE2_RAT	6	6	7.25862	non-synaptic	synaptic	282251	294427	272626	2.01639e+06	2.07644e+06	2.07194e+06
Protein Slc12a2 OS=Rattus norvegicus GN=Slc12a2 PE=4 SV=1	14	14	7.35538	synaptic	non-synaptic	2.62484e+06	2.76865e+06	2.47605e+06	341355	353453	375097
Protein Rhog OS=Rattus norvegicus GN=Rhog PE=2 SV=1	8	8	7.40477	synaptic	non-synaptic	7.09088e+06	7.07478e+06	1.08674e+07	1.12553e+06	1.10731e+06	1.14782e+06
Ectonucleotide pyrophosphatase/phosphodiesterase family member 6 OS=Rattus norvegicus GN=Enpp6 PE=2 SV=1	7	7	7.46511	synaptic	non-synaptic	1.72776e+06	1.72627e+06	1.82243e+06	230035	240612	236171
Fatty acid-binding protein, brain n=1 Tax=Rattus norvegicus RepID=FABP7_RAT	2	2	7.93064	synaptic	non-synaptic	930869	937592	756980	110129	107687	113234
Histone H3 OS=Rattus norvegicus GN=H3f3b PE=2 SV=1	5	5	7.93366	non-synaptic	synaptic	348737	378483	363519	2.56959e+06	2.99328e+06	3.09069e+06
Uncharacterized protein OS=Rattus norvegicus GN=RGD1559545 PE=4 SV=1	2	2	8.0875	synaptic	non-synaptic	605124	618934	456263	69060.3	71405.9	67301.4
Protein RGD1559896 OS=Rattus norvegicus GN=RGD1559896 PE=4 SV=1	3	3	8.10155	synaptic	non-synaptic	270933	256734	283627	29770.7	36816.6	33553.3
Alpha B-crystallin (Fragment) OS=Rattus sp. PE=2 SV=1	3	3	8.19675	synaptic	non-synaptic	239328	266226	213082	27355.9	29783.4	30534
Carboxypeptidase M (Predicted) OS=Rattus norvegicus GN=Cpm PE=4 SV=1	7	7	8.32484	synaptic	non-synaptic	763512	771701	812756	105987	94108.8	81947.9
Probable G-protein coupled receptor 37 OS=Rattus norvegicus GN=Gpr37 PE=2 SV=1	2	2	8.36841	synaptic	non-synaptic	223782	232548	286548	24566.2	30315	33890.5
Protein Krt33b OS=Rattus norvegicus GN=Krt33b PE=2 SV=1	4	4	9.13089	synaptic	non-synaptic	340979	343307	295242	33032.1	32658.4	41585.7
CD9 molecule OS=Rattus norvegicus GN=Cd9 PE=2 SV=1	4	4	9.19362	synaptic	non-synaptic	1.63139e+07	1.59289e+07	1.64653e+07	1.82432e+06	1.68291e+06	1.79081e+06
CD82 antigen OS=Rattus norvegicus GN=Cd82 PE=2 SV=1	2	2	9.41296	synaptic	non-synaptic	1.60121e+06	1.755e+06	1.55829e+06	180409	167752	173939
Unconventional myosin-Id n=1 Tax=Rattus norvegicus RepID=MYO1D_RAT	29	29	9.57226	synaptic	non-synaptic	7.01169e+06	7.11128e+06	6.90028e+06	747167	725547	723553
Alpha-internexin n=1 Tax=Rattus norvegicus RepID=AINX_RAT	32	32	9.82273	synaptic	non-synaptic	1.21207e+08	1.22545e+08	1.11507e+08	1.24351e+07	1.19181e+07	1.18138e+07
Protein Stxbp3 OS=Rattus norvegicus GN=Stxbp3 PE=2 SV=1	3	3	9.86363	synaptic	non-synaptic	144414	131178	143793	15840.3	13430	13248.1
Neurofilament 3, medium OS=Rattus norvegicus GN=Nefm PE=3 SV=1	50	50	10.0938	synaptic	non-synaptic	7.02198e+07	7.21137e+07	6.71991e+07	6.9342e+06	6.89377e+06	6.93066e+06
NAD-dependent protein deacetylase sirtuin-2 OS=Rattus norvegicus GN=Sirt2 PE=2 SV=1	25	25	10.5724	synaptic	non-synaptic	5.05034e+07	4.98244e+07	4.8472e+07	4.6397e+06	4.66324e+06	4.7714e+06
Keratin, type I cytoskeletal 10 OS=Rattus norvegicus GN=Krt10 PE=2 SV=1	8	8	11.3582	synaptic	non-synaptic	2.02454e+06	1.94784e+06	1.91156e+06	180130	171324	166578
Tetraspanin-2 OS=Rattus norvegicus GN=Tspan2 PE=1 SV=1	2	2	11.3592	synaptic	non-synaptic	1.92903e+06	2.03927e+06	1.76004e+06	149996	173518	180778
Myelin oligodendrocyte glycoprotein OS=Rattus norvegicus GN=Mog PE=2 SV=1	15	15	11.6143	synaptic	non-synaptic	7.74874e+07	7.94064e+07	6.76498e+07	6.37382e+06	6.32734e+06	6.63227e+06
Protein Josd2 OS=Rattus norvegicus GN=Josd2 PE=4 SV=1	3	3	11.6297	synaptic	non-synaptic	184092	181981	146153	17607.6	14029.5	12407.5
Neurofilament light polypeptide n=1 Tax=Rattus norvegicus RepID=NFL_RAT	33	33	11.6553	synaptic	non-synaptic	8.26588e+07	8.21529e+07	7.81368e+07	6.94327e+06	6.97372e+06	6.92754e+06
2',3'-cyclic-nucleotide 3'-phosphodiesterase n=1 Tax=Rattus norvegicus RepID=CN37_RAT	36	36	11.6813	synaptic	non-synaptic	6.9164e+08	7.05208e+08	6.619e+08	5.84063e+07	5.95996e+07	5.82365e+07
Neurofilament heavy polypeptide OS=Rattus norvegicus GN=Nefh PE=2 SV=1	45	45	11.8458	synaptic	non-synaptic	2.88993e+07	2.94522e+07	2.7353e+07	2.3998e+06	2.37122e+06	2.464e+06
Breast carcinoma-amplified sequence 1 homolog (Fragment) OS=Rattus norvegicus GN=Bcas1 PE=2 SV=1	14	14	11.9039	synaptic	non-synaptic	7.14259e+06	6.95482e+06	7.15634e+06	581815	580577	623055
Keratin, type II cytoskeletal 6A OS=Rattus norvegicus GN=Krt6a PE=1 SV=1	2	2	12.2192	synaptic	non-synaptic	1.5743e+06	1.73107e+06	1.53114e+06	132333	138499	124981
Guanine nucleotide-binding protein subunit gamma OS=Rattus norvegicus GN=Gng12 PE=3 SV=1	4	4	12.2676	synaptic	non-synaptic	2.6573e+06	2.62246e+06	2.45453e+06	199755	187560	243149
Keratin, type II cytoskeletal 1 OS=Rattus norvegicus GN=Krt1 PE=2 SV=1	7	7	12.6207	synaptic	non-synaptic	4.07828e+06	4.0405e+06	3.98825e+06	315666	312722	330908
Dual specificity phosphatase-like 15 (Predicted), isoform CRA_c OS=Rattus norvegicus GN=Dusp15 PE=2 SV=1	4	4	12.6269	synaptic	non-synaptic	285269	293952	264452	13399.3	22559.8	30856.3
Myelin-associated glycoprotein OS=Rattus norvegicus GN=Mag PE=4 SV=1	13	13	12.8352	synaptic	non-synaptic	3.20636e+07	3.19948e+07	2.79337e+07	2.43204e+06	2.32541e+06	2.40974e+06
UPI0002AB862B related cluster n=1 Tax=Rattus norvegicus RepID=UPI0002AB862B	2	2	13.1733	synaptic	non-synaptic	150960	142726	143517	14043.1	11602.5	7542.84
Glycolipid transfer protein OS=Rattus norvegicus GN=GLTP PE=2 SV=1	4	4	13.2259	synaptic	non-synaptic	498210	497970	455186	41265.9	35581.8	32888.6
Band 3 anion transport protein OS=Rattus norvegicus GN=Slc4a1 PE=4 SV=1	8	8	13.278	synaptic	non-synaptic	1.11234e+06	1.1364e+06	1.25636e+06	82093.3	90873.1	91011.9
Keratin, type I cytoskeletal 17 OS=Rattus norvegicus GN=Krt17 PE=2 SV=1	2	2	14.5741	synaptic	non-synaptic	142101	142409	139142	9077.53	10628.2	9363.17
Cdc42 effector protein 1 OS=Rattus norvegicus GN=Cdc42ep1 PE=2 SV=1	3	3	14.5841	synaptic	non-synaptic	253722	225353	283585	14794.2	17700.8	19798.8
UPI0002AB8289 related cluster n=1 Tax=Rattus norvegicus RepID=UPI0002AB8289	16	16	15.1017	synaptic	non-synaptic	5.48832e+06	5.41373e+06	5.36126e+06	354986	365101	356831
Similar to Vacuolar protein sorting 26 homolog (VPS26 protein homolog), isoform CRA_a OS=Rattus norvegicus GN=Vps26b PE=2 SV=1	3	3	15.8458	non-synaptic	synaptic	1022.57	1865.05	1236.45	15418.6	26362.1	23568.7
Myelin proteolipid protein OS=Rattus norvegicus GN=Plp1 PE=1 SV=2	11	11	20.1745	synaptic	non-synaptic	1.88931e+09	2.01863e+09	1.44867e+09	9.35509e+07	8.78648e+07	8.4098e+07
Myelin basic protein transcript variant 1 OS=Rattus norvegicus GN=Mbp PE=2 SV=1	26	26	20.8312	synaptic	non-synaptic	2.93627e+09	2.9675e+09	2.31086e+09	1.30514e+08	1.32656e+08	1.31173e+08
Protein Krt86 OS=Rattus norvegicus GN=Krt86 PE=2 SV=1	2	2	21.7328	synaptic	non-synaptic	89038.8	56576	54409.6	1220.75	3144.27	4838.77
Claudin 11 OS=Rattus norvegicus GN=Cldn11 PE=2 SV=1	5	5	24.4287	synaptic	non-synaptic	8.10278e+07	8.70008e+07	6.26606e+07	3.26367e+06	3.27438e+06	2.90533e+06
Protein Gdap1l1 OS=Rattus norvegicus GN=Gdap1l1 PE=2 SV=1	2	2	34.1509	non-synaptic	synaptic	1749.35	2008.29	1347.69	51902.1	59599.4	62850.3
Mobp protein OS=Rattus norvegicus GN=Mobp PE=2 SV=1	7	7	69.3486	synaptic	non-synaptic	4.68011e+07	4.68346e+07	4.6631e+07	629428	680916	712289
Somatostatin OS=Rattus norvegicus GN=Sst PE=1 SV=1	2	2	682.175	non-synaptic	synaptic	22.9684	8.29315	119.699	33675.8	34145.4	35160.3
